# Supplementary material for: 2,3-Dimethyl-N-[(E)-2,4,5-trimeth­oxy­benzyl­idene]aniline
Source: Acta Crystallogr Sect E Struct Rep Online. 2010 Jul 7;66(Pt 8):o1953. doi: 10.1107/S1600536810025894 (PMC3007282; doi:10.1107/S1600536810025894)
Supplement: Supplementary file 2 [file e-66-o1953-Isup2.hkl]

#
# h,k,l, Fc-squared, Fo-squared, sigma(Fo-squared) and status flag
#
data_I
_shelx_title ' NT22_0m in P-1'
_shelx_refln_list_code          4
_shelx_F_calc_maximum       41.83
_exptl_crystal_F_000       320.00
_reflns_d_resolution_high  0.7476
 
loop_
 _symmetry_equiv_pos_as_xyz
 'x, y, z'
 '-x, -y, -z'
 
_cell_length_a     7.0040
_cell_length_b    11.0396
_cell_length_c    11.1585
_cell_angle_alpha  73.941
_cell_angle_beta   76.022
_cell_angle_gamma  82.079
 
_shelx_F_squared_multiplier     1.000
 
loop_
 _refln_index_h
 _refln_index_k
 _refln_index_l
 _refln_F_squared_calc
 _refln_F_squared_meas
 _refln_F_squared_sigma
 _refln_observed_status
   1   0   0      329.02      322.74      6.13 o
   3   0   0      122.60      129.87      1.26 o
   4   0   0       20.53       23.95      0.41 o
   5   0   0        2.01        2.19      0.16 o
   6   0   0        1.04        0.72      0.17 o
   7   0   0        5.76        6.90      0.41 o
   8   0   0        4.78        5.77      0.43 o
   9   0   0        0.56        1.44      0.44 o
  -8   1   0        5.24        5.51      0.38 o
  -7   1   0        1.28        1.25      0.24 o
  -6   1   0       56.36       58.94      0.88 o
  -5   1   0       17.91       20.73      0.38 o
  -4   1   0     1417.17     1489.64     28.25 o
  -3   1   0        0.09        0.42      0.26 o
  -2   1   0      417.81      405.08      6.47 o
  -1   1   0        0.17        0.28      0.06 o
   0   1   0      221.49      184.50      2.67 o
   2   1   0       29.16       23.67      0.26 o
   3   1   0       50.13       46.93      0.55 o
   4   1   0        2.93        4.15      0.16 o
   5   1   0       35.89       34.57      0.52 o
   6   1   0       58.39       58.62      0.81 o
   7   1   0        5.66        6.55      0.43 o
   8   1   0        1.78        1.61      0.36 o
   9   1   0        0.90        1.09      0.37 o
  -8   2   0        7.14        4.77      0.42 o
  -7   2   0        0.31       -0.26      0.41 o
  -6   2   0        2.72        2.41      0.16 o
  -5   2   0       10.51       10.32      0.60 o
  -4   2   0      126.34      128.44      1.88 o
  -3   2   0        9.17       10.75      0.26 o
  -2   2   0        6.66        7.60      0.21 o
  -1   2   0      153.91      140.41      1.31 o
   1   2   0       35.26       34.25      0.40 o
   2   2   0       22.36       23.87      0.31 o
   3   2   0       47.02       47.05      0.61 o
   4   2   0        1.54        2.79      0.19 o
   5   2   0      140.60      126.51      1.47 o
   6   2   0        5.76        7.25      0.32 o
   7   2   0        0.05        0.00      0.27 o
   8   2   0        1.66        1.50      0.37 o
   9   2   0        6.91        7.22      0.79 o
  -8   3   0        0.32        0.00      0.33 o
  -7   3   0        1.40        1.06      0.45 o
  -6   3   0        9.72        7.55      0.69 o
  -5   3   0        9.87       12.31      1.23 o
  -4   3   0       70.43       68.67      1.03 o
  -3   3   0        0.57        0.22      0.27 o
  -2   3   0       35.90       56.38      0.65 o
  -1   3   0      116.92      110.76      1.02 o
   1   3   0     1011.73      954.01     13.55 o
   2   3   0      306.30      278.14      2.56 o
   3   3   0       47.77       43.03      0.66 o
   4   3   0        0.04        0.04      0.12 o
   5   3   0      192.63      188.49      2.33 o
   6   3   0      106.46      109.23      1.61 o
   7   3   0        0.29        0.73      0.33 o
   8   3   0        0.52        0.85      0.39 o
  -8   4   0        9.06        5.39      0.39 o
  -7   4   0        6.36        4.66      0.31 o
  -6   4   0        6.97        6.51      1.11 o
  -5   4   0       30.19       23.67      1.17 o
  -4   4   0      146.78      156.76      2.11 o
  -3   4   0        7.60        3.96      0.16 o
  -2   4   0       94.84       98.22      1.82 o
  -1   4   0        5.26        6.37      0.20 o
   0   4   0      220.31      212.55      1.99 o
   1   4   0       81.08       85.97      1.06 o
   2   4   0      271.06      318.92      2.95 o
   3   4   0      191.09      212.14      2.38 o
   4   4   0       10.13       13.25      0.40 o
   5   4   0       12.01       12.14      0.43 o
   6   4   0        2.55        2.78      0.34 o
   7   4   0       13.96       14.83      0.75 o
   8   4   0       40.52       46.42      1.78 o
  -8   5   0        3.06        2.79      0.32 o
  -7   5   0        0.04        0.18      0.20 o
  -6   5   0        0.39        0.04      0.21 o
  -5   5   0        2.36        1.92      0.19 o
  -4   5   0       18.18       20.84      0.41 o
  -3   5   0        4.63        4.09      0.18 o
  -2   5   0      665.61      719.66      6.49 o
  -1   5   0      350.58      374.54      3.72 o
   0   5   0       21.37       26.84      0.44 o
   1   5   0        0.07        0.24      0.10 o
   2   5   0        6.37        7.98      0.30 o
   3   5   0       18.37       16.47      0.42 o
   4   5   0       89.46       90.63      1.27 o
   5   5   0       99.15       99.93      1.55 o
   6   5   0        8.20        9.33      0.53 o
   7   5   0        0.18       -0.38      0.38 o
   8   5   0       23.91       26.87      2.34 o
  -7   6   0        2.46        2.25      0.29 o
  -6   6   0        6.35        6.75      0.37 o
  -5   6   0      157.34      149.33      1.79 o
  -4   6   0      165.96      161.29      2.06 o
  -3   6   0        9.79        7.43      0.25 o
  -2   6   0      155.97      124.76      1.72 o
  -1   6   0       35.23       36.47      0.66 o
   0   6   0      394.77      405.46      4.31 o
   1   6   0      287.88      279.84      2.85 o
   2   6   0       35.56       36.11      0.70 o
   3   6   0       21.22       19.90      0.54 o
   4   6   0       14.63       14.30      0.77 o
   5   6   0        6.98        6.96      0.43 o
   6   6   0        1.37        1.99      0.39 o
   7   6   0        0.48        0.99      0.52 o
   8   6   0        1.12        0.89      0.57 o
  -7   7   0        0.07       -0.18      0.28 o
  -6   7   0        1.81        1.83      0.29 o
  -5   7   0       27.60       27.93      0.67 o
  -4   7   0      193.67      182.17      2.64 o
  -3   7   0       86.34       84.50      1.14 o
  -2   7   0        1.73        1.26      0.18 o
  -1   7   0        0.07        0.08      0.14 o
   0   7   0        6.24        5.57      0.29 o
   1   7   0       52.66       54.27      1.05 o
   2   7   0        5.08        5.66      0.33 o
   3   7   0       15.70       15.91      0.53 o
   4   7   0        1.16        0.65      0.28 o
   5   7   0        4.08        3.23      0.44 o
   6   7   0        1.13        0.78      0.38 o
   7   7   0        4.77        7.12      0.87 o
   8   7   0        3.11        3.84      1.07 o
  -7   8   0        0.08        0.04      0.30 o
  -6   8   0        1.89        2.43      0.37 o
  -5   8   0        1.16        1.40      0.26 o
  -4   8   0       10.75       12.20      0.59 o
  -3   8   0      231.36      220.88      3.21 o
  -2   8   0      426.53      426.67      4.71 o
  -1   8   0        0.58        0.64      0.19 o
   0   8   0       20.00       21.99      0.61 o
   1   8   0       42.11       46.12      0.90 o
   2   8   0      118.14      113.17      1.68 o
   3   8   0       27.84       26.28      0.78 o
   4   8   0        5.68        2.02      0.42 o
   5   8   0       18.14       15.49      0.83 o
   6   8   0        0.30        0.99      0.46 o
   7   8   0        0.01       -0.32      0.60 o
  -6   9   0       36.40       43.49      1.93 o
  -5   9   0       32.42       34.27      0.92 o
  -4   9   0        4.57        5.63      0.41 o
  -3   9   0       55.12       59.14      1.22 o
  -2   9   0      370.82      366.34      4.55 o
  -1   9   0       56.38       50.41      1.31 o
   0   9   0       19.00       17.02      0.60 o
   1   9   0      249.96      249.83      5.44 o
   2   9   0       30.51       31.19      2.04 o
   3   9   0       11.94       10.47      1.43 o
   4   9   0        0.24       -0.39      0.39 o
   5   9   0        7.17        7.94      0.82 o
   6   9   0        1.13        0.09      0.67 o
   7   9   0        0.15       -0.69      0.70 o
  -5  10   0        4.93        6.37      1.00 o
  -4  10   0        4.13        4.04      0.40 o
  -3  10   0       23.96       24.05      0.86 o
  -2  10   0        7.27        6.91      0.67 o
  -1  10   0        0.21       -0.25      0.25 o
   0  10   0        0.45        0.06      0.31 o
   1  10   0       48.32       50.44      1.39 o
   2  10   0       26.62       25.63      1.21 o
   3  10   0        3.38        4.99      1.15 o
   4  10   0        3.73        3.89      0.67 o
   5  10   0        0.14        0.65      0.52 o
   6  10   0        4.93        7.36      1.29 o
  -5  11   0        1.24        0.72      0.36 o
  -4  11   0        3.56        3.33      0.46 o
  -3  11   0        0.01        0.27      0.31 o
  -2  11   0       11.65       11.56      0.77 o
  -1  11   0       31.42       32.43      1.19 o
   0  11   0        4.14        3.94      0.46 o
   1  11   0       18.20       18.51      1.16 o
   2  11   0        0.81        0.77      0.49 o
   3  11   0        1.08        1.22      0.52 o
   4  11   0        2.60        2.86      0.68 o
   5  11   0        6.09        7.04      0.90 o
   6  11   0        6.21        8.47      1.50 o
  -4  12   0        0.19        0.38      0.45 o
  -3  12   0        0.12       -0.29      0.41 o
  -2  12   0        6.10        6.44      0.74 o
  -1  12   0        3.48        3.33      0.59 o
   0  12   0        6.67        6.62      0.86 o
   1  12   0        2.01        0.58      0.55 o
   2  12   0        1.54        1.61      0.57 o
   3  12   0        0.01       -0.17      0.50 o
   4  12   0        1.02        1.50      0.65 o
   5  12   0        0.52        0.49      0.67 o
  -2  13   0        0.35        1.52      0.57 o
  -1  13   0        0.71        0.48      0.67 o
   0  13   0        0.00       -0.53      0.62 o
   1  13   0        1.33       -0.01      0.85 o
   2  13   0       14.27       16.37      2.12 o
   3  13   0        0.01        0.47      0.56 o
   4  13   0        3.28        3.25      0.85 o
   0  14   0        0.49        1.51      0.88 o
   1  14   0        2.20        3.71      1.07 o
  -3 -13   1        6.91        8.31      1.02 o
  -2 -13   1        0.35       -0.70      1.17 o
  -1 -13   1        2.90        0.90      1.07 o
   0 -13   1        1.22        0.77      0.85 o
   1 -13   1        1.26        0.86      0.70 o
   2 -13   1        0.00        0.00      0.65 o
  -4 -12   1        4.23        6.02      0.90 o
  -3 -12   1       11.24       15.29      1.23 o
  -2 -12   1        0.01       -0.46      0.70 o
  -1 -12   1        3.15        3.55      0.59 o
   0 -12   1        1.53        2.38      0.82 o
   1 -12   1        0.00       -0.35      0.35 o
   2 -12   1        0.12        0.98      0.50 o
   3 -12   1        0.43        0.25      0.44 o
   4 -12   1        1.32        2.02      0.81 o
  -5 -11   1        0.85        1.18      0.62 o
  -4 -11   1        0.88        1.96      0.64 o
  -3 -11   1        0.00        0.32      0.50 o
  -2 -11   1        0.17       -0.13      0.43 o
  -1 -11   1       18.04       17.04      1.17 o
   0 -11   1        0.00       -0.38      0.38 o
   1 -11   1        0.03       -0.35      0.38 o
   2 -11   1        4.53        4.62      0.55 o
   3 -11   1        9.35        8.61      0.68 o
   4 -11   1       14.32       16.12      0.78 o
   5 -11   1       26.27       30.51      1.03 o
  -6 -10   1        0.62        1.09      0.90 o
  -5 -10   1        2.44        1.49      0.58 o
  -4 -10   1        0.34        0.00      0.47 o
  -3 -10   1        1.12        0.86      0.57 o
  -2 -10   1        1.48        0.88      0.49 o
  -1 -10   1       35.61       31.56      0.98 o
   0 -10   1      141.12      143.64      2.45 o
   1 -10   1       84.63       81.25      1.45 o
   2 -10   1       68.83       75.17      2.64 o
   3 -10   1        1.56        1.40      0.33 o
   4 -10   1        1.55        2.14      0.64 o
   5 -10   1        4.83        6.82      0.52 o
  -7  -9   1        0.02        0.30      0.79 o
  -6  -9   1        0.09       -0.18      0.69 o
  -5  -9   1        0.14        0.16      0.77 o
  -4  -9   1       19.13       14.58      1.06 o
  -3  -9   1        5.69        7.08      0.77 o
  -2  -9   1        0.12       -0.35      0.35 o
  -1  -9   1        4.87        5.22      0.64 o
   0  -9   1       68.52       69.45      1.68 o
   1  -9   1        0.02       -0.23      0.23 o
   2  -9   1        2.26        2.50      0.37 o
   3  -9   1       11.08       10.93      0.55 o
   4  -9   1       12.07       11.22      0.54 o
   5  -9   1        4.10        4.73      0.41 o
   6  -9   1       19.36       21.83      0.90 o
  -7  -8   1        2.21        2.83      0.97 o
  -6  -8   1        2.34        2.59      0.88 o
  -5  -8   1        0.72        0.88      0.48 o
  -4  -8   1        7.55        5.65      0.68 o
  -3  -8   1        1.09        0.82      0.34 o
  -2  -8   1       33.57       32.70      1.01 o
  -1  -8   1      229.16      232.51      2.98 o
   0  -8   1        2.04        1.73      0.26 o
   1  -8   1       82.31       77.82      1.20 o
   2  -8   1      534.07      530.83      5.77 o
   3  -8   1      157.51      150.73      2.34 o
   4  -8   1        8.98       10.87      0.49 o
   5  -8   1        0.99        0.88      0.25 o
   6  -8   1        1.51        1.42      0.35 o
   7  -8   1        7.13        6.82      0.75 o
  -7  -7   1        0.21        0.95      0.74 o
  -6  -7   1       10.54        8.83      0.85 o
  -5  -7   1       11.03       11.29      0.71 o
  -4  -7   1        0.49        0.91      0.31 o
  -3  -7   1       35.98       35.00      0.89 o
  -2  -7   1      177.31      177.15      2.46 o
  -1  -7   1       91.29      103.22      1.51 o
   0  -7   1       59.46       60.54      0.95 o
   1  -7   1        0.41       -0.05      0.15 o
   2  -7   1       78.03       73.62      1.32 o
   3  -7   1       11.66       12.09      0.39 o
   4  -7   1       38.60       40.30      0.84 o
   5  -7   1      147.84      145.58      2.51 o
   6  -7   1        7.46        6.26      0.70 o
   7  -7   1        0.26        0.48      0.27 o
  -8  -6   1        0.48        1.64      0.63 o
  -7  -6   1        0.00       -0.02      0.65 o
  -6  -6   1        9.04        8.29      0.64 o
  -5  -6   1       55.73       56.59      1.12 o
  -4  -6   1        2.41        1.91      0.28 o
  -3  -6   1        1.89        1.33      0.22 o
  -2  -6   1        6.93        5.39      0.31 o
  -1  -6   1       15.68       13.25      0.42 o
   0  -6   1        1.13        1.01      0.15 o
   1  -6   1       87.76      102.27      1.41 o
   2  -6   1       63.59       71.60      0.98 o
   3  -6   1      112.52      113.82      1.38 o
   4  -6   1       16.27       14.39      0.75 o
   5  -6   1        0.74        0.27      0.16 o
   6  -6   1        0.39       -0.09      0.21 o
   7  -6   1        0.39        1.02      0.22 o
  -8  -5   1        1.65        2.01      0.83 o
  -7  -5   1        0.82        0.59      0.47 o
  -6  -5   1        0.01        0.07      0.27 o
  -5  -5   1       11.42       11.84      0.51 o
  -4  -5   1       11.96       12.58      0.47 o
  -3  -5   1        5.84        7.98      0.36 o
  -2  -5   1       26.59       34.73      0.64 o
  -1  -5   1       44.98       54.36      0.74 o
   0  -5   1       21.12       20.41      0.39 o
   1  -5   1      131.96      146.35      1.72 o
   2  -5   1      122.66      123.33      1.28 o
   3  -5   1       86.61      103.01      1.14 o
   4  -5   1       85.77       76.17      1.03 o
   5  -5   1       32.46       25.24      0.46 o
  -8  -4   1       11.27       11.95      0.95 o
  -7  -4   1        9.94        9.54      0.65 o
  -6  -4   1       10.27       11.11      0.65 o
  -5  -4   1       12.82       11.68      0.45 o
  -4  -4   1        3.68        2.48      0.22 o
  -3  -4   1       34.00       31.40      0.54 o
  -2  -4   1     1349.73     1397.79     12.27 o
  -1  -4   1      174.65      166.22      1.75 o
   0  -4   1      193.94      193.52      1.75 o
   1  -4   1       42.77       40.24      0.54 o
   2  -4   1      149.63      172.55      1.68 o
   3  -4   1       30.18       29.52      0.57 o
   4  -4   1        4.45        7.19      0.26 o
   5  -4   1       15.69       13.55      0.97 o
   6  -4   1       13.21       13.70      1.44 o
  -8  -3   1        1.49        1.01      0.69 o
  -7  -3   1       27.70       31.50      1.02 o
  -6  -3   1       54.20       60.94      1.20 o
  -5  -3   1      138.94      137.81      1.75 o
  -4  -3   1       74.44       74.76      1.05 o
  -3  -3   1      165.95      168.32      1.96 o
  -2  -3   1       91.25      113.02      1.16 o
  -1  -3   1        0.38        1.02      0.10 o
   0  -3   1        2.38        2.32      0.16 o
   1  -3   1       29.41       28.20      0.34 o
   2  -3   1      154.35      163.20      1.81 o
   3  -3   1      374.98      409.58      5.55 o
   4  -3   1       11.13       11.56      0.61 o
   5  -3   1      208.80      219.12      6.76 o
   6  -3   1       15.48       14.23      1.41 o
   8  -3   1        0.31        0.59      0.23 o
  -8  -2   1        9.53        9.64      0.64 o
  -7  -2   1        0.16       -0.10      0.29 o
  -6  -2   1       11.48       12.61      0.55 o
  -5  -2   1       60.14       61.24      0.87 o
  -4  -2   1        4.48        4.21      0.23 o
  -3  -2   1        0.55        0.55      0.12 o
  -2  -2   1      431.53      441.24      3.74 o
   0  -2   1     1022.37     1048.07     26.39 o
   1  -2   1      756.52      684.59     13.34 o
   2  -2   1      500.40      468.46     14.15 o
   4  -2   1        8.58        3.53      0.54 o
   5  -2   1       32.71       30.92      1.74 o
   6  -2   1       14.06       14.68      1.32 o
   7  -2   1       11.37        9.48      0.39 o
   8  -2   1        3.02        2.17      0.41 o
  -8  -1   1        0.16        0.01      0.33 o
  -7  -1   1        3.14        3.22      0.37 o
  -6  -1   1        0.01       -0.20      0.20 o
  -5  -1   1      218.11      221.56      2.24 o
  -4  -1   1        9.97       11.16      0.28 o
  -3  -1   1        5.10        5.49      0.19 o
  -2  -1   1      185.23      182.43      1.62 o
   0  -1   1       11.40        8.86      0.23 o
   2  -1   1       16.82       15.66      1.36 o
   3  -1   1       18.75       17.87      0.73 o
   4  -1   1        8.59        9.14      0.41 o
   5  -1   1        5.85        7.01      0.27 o
   6  -1   1        1.84        1.81      0.14 o
   7  -1   1        5.89        5.62      0.29 o
   8  -1   1        0.17        0.14      0.28 o
   9  -1   1        0.99        0.74      0.35 o
  -8   0   1        9.31       10.49      0.58 o
  -7   0   1        2.65        2.50      0.35 o
  -6   0   1        1.77        1.15      0.24 o
  -5   0   1       15.29       15.56      0.33 o
  -4   0   1        6.21        8.32      0.21 o
  -3   0   1      130.07      147.22      1.37 o
  -2   0   1        0.83        0.96      0.08 o
   2   0   1        0.09        0.82      0.05 o
   3   0   1      228.08      227.22      2.78 o
   4   0   1        4.78        4.78      0.16 o
   5   0   1        4.12        4.83      0.19 o
   6   0   1       40.18       38.68      0.65 o
   7   0   1        7.70        8.68      0.41 o
   8   0   1        2.15        1.35      0.28 o
   9   0   1        1.92        1.56      0.42 o
  -8   1   1        2.49        2.33      0.34 o
  -7   1   1        0.71        0.43      0.26 o
  -6   1   1        0.00        0.11      0.17 o
  -5   1   1        2.74        3.47      0.20 o
  -4   1   1      319.74      332.12      3.57 o
  -3   1   1     1286.37     1413.55     26.65 o
  -2   1   1        9.62        7.70      0.15 o
   0   1   1       21.49       20.36      1.22 o
   2   1   1      954.73      922.99     16.88 o
   3   1   1       20.32       17.53      0.44 o
   4   1   1        7.97        6.13      0.26 o
   5   1   1       48.76       41.55      0.56 o
   6   1   1        0.86        1.09      0.21 o
   7   1   1        6.75        7.14      0.42 o
   8   1   1        3.82        4.78      0.43 o
   9   1   1        4.70        5.94      0.61 o
  -8   2   1       19.28       16.78      1.06 o
  -7   2   1       48.62       45.34      1.23 o
  -6   2   1       57.80       53.43      0.84 o
  -5   2   1        0.93        0.22      0.13 o
  -4   2   1       15.26       13.29      0.32 o
  -3   2   1      241.40      271.00      2.73 o
  -2   2   1       10.19       11.41      0.27 o
  -1   2   1      329.42      348.75      3.35 o
   0   2   1      334.20      318.02      2.82 o
   1   2   1      482.74      448.90      3.97 o
   2   2   1      277.17      263.03      2.38 o
   3   2   1      111.24      118.81      1.27 o
   4   2   1       45.32       45.26      0.66 o
   5   2   1       15.96       15.70      0.39 o
   6   2   1      389.32      412.78      4.46 o
   7   2   1        0.01        0.23      0.27 o
   8   2   1        3.46        2.83      0.39 o
   9   2   1        0.15       -0.09      0.41 o
  -8   3   1        0.69        0.88      0.33 o
  -7   3   1       12.25       11.34      0.71 o
  -6   3   1        8.13        8.25      0.32 o
  -5   3   1        6.68        5.59      0.39 o
  -4   3   1        5.26        5.74      0.25 o
  -3   3   1      112.01      112.59      1.30 o
  -2   3   1       11.64       14.97      0.25 o
  -1   3   1      505.37      504.11      4.85 o
   0   3   1      337.85      312.77      2.81 o
   2   3   1     1064.72     1082.59     15.61 o
   3   3   1      143.79      171.62      1.81 o
   4   3   1       79.26       89.29      1.15 o
   5   3   1        0.33        0.42      0.16 o
   6   3   1        2.74        3.12      0.26 o
   7   3   1      121.52      121.49      2.23 o
   8   3   1       51.84       58.43      2.07 o
   9   3   1        0.87        1.33      0.60 o
  -8   4   1        0.33        0.16      0.51 o
  -7   4   1        6.84        5.33      0.40 o
  -6   4   1        9.26        9.30      0.35 o
  -5   4   1      127.73      121.24      1.54 o
  -4   4   1       96.47       97.36      1.09 o
  -3   4   1      324.07      315.75      5.76 o
  -2   4   1      108.42      116.69      1.18 o
  -1   4   1      137.48      142.45      1.40 o
   0   4   1      401.66      413.48      3.71 o
   1   4   1      119.17      120.15      1.29 o
   2   4   1      357.24      368.71      3.37 o
   3   4   1      141.19      159.05      1.83 o
   4   4   1       42.78       45.19      0.86 o
   5   4   1        1.52        0.68      0.18 o
   6   4   1       16.86       15.13      0.53 o
   7   4   1        1.14        1.88      0.38 o
   8   4   1        1.73        1.75      0.44 o
   9   4   1        0.65        0.59      0.74 o
  -8   5   1        0.95        1.56      0.34 o
  -7   5   1        3.48        4.60      0.38 o
  -6   5   1        4.06        2.81      0.22 o
  -5   5   1       15.34       15.77      0.36 o
  -4   5   1       16.74       18.13      0.41 o
  -3   5   1        5.99        6.78      0.26 o
  -2   5   1        1.55        2.56      0.15 o
  -1   5   1      350.94      388.39      3.80 o
   0   5   1       96.26      110.04      1.22 o
   1   5   1       35.63       31.58      0.47 o
   2   5   1        0.00        0.09      0.11 o
   3   5   1       65.62       71.25      0.99 o
   4   5   1      112.25      116.84      1.52 o
   5   5   1       50.19       52.07      0.89 o
   6   5   1        8.97        7.82      0.47 o
   7   5   1        0.06        0.18      0.33 o
   8   5   1       16.06       14.60      1.01 o
  -7   6   1        0.72        0.62      0.28 o
  -6   6   1        6.79        5.90      0.40 o
  -5   6   1       59.26       54.52      1.20 o
  -4   6   1      292.58      291.19      3.61 o
  -3   6   1       28.89       23.11      0.45 o
  -2   6   1       23.15       27.34      0.50 o
  -1   6   1       12.38        8.07      0.29 o
   0   6   1      257.23      289.14      3.14 o
   1   6   1      926.82      936.05      8.86 o
   2   6   1      111.48      105.81      1.48 o
   3   6   1      121.01      105.31      1.87 o
   4   6   1       90.92       92.68      2.16 o
   5   6   1       27.87       28.63      0.73 o
   6   6   1        0.08        0.13      0.27 o
   7   6   1        0.29        0.95      0.49 o
   8   6   1        0.90        1.86      0.59 o
  -7   7   1        0.34       -0.09      0.28 o
  -6   7   1        4.47        5.11      0.42 o
  -5   7   1       40.65       41.85      1.18 o
  -4   7   1      268.10      256.14      3.58 o
  -3   7   1     1147.36     1135.57     11.81 o
  -2   7   1      163.23      167.16      2.00 o
  -1   7   1      115.93      126.25      2.31 o
   0   7   1       35.38       38.30      0.74 o
   1   7   1      222.08      238.75      2.96 o
   2   7   1        6.17        6.62      0.34 o
   3   7   1        0.50        0.01      0.18 o
   4   7   1       44.63       38.66      1.61 o
   5   7   1       11.63        8.36      0.50 o
   6   7   1        1.40        0.71      0.35 o
   7   7   1        2.22        2.63      0.59 o
   8   7   1        0.02        0.08      0.51 o
  -7   8   1       21.38       25.07      1.41 o
  -6   8   1       13.46       13.82      0.80 o
  -5   8   1        0.37        0.00      0.22 o
  -4   8   1       44.15       42.87      1.15 o
  -3   8   1       78.37       76.22      1.22 o
  -2   8   1       34.55       32.83      0.67 o
  -1   8   1       40.23       42.57      0.77 o
   0   8   1       11.89       13.46      0.66 o
   1   8   1       94.66       89.92      1.38 o
   2   8   1       69.47       69.25      1.17 o
   3   8   1        9.59       10.95      0.48 o
   4   8   1       32.86       31.93      1.05 o
   5   8   1       13.52       14.18      0.78 o
   6   8   1        0.51        0.29      0.33 o
   7   8   1        0.36        0.12      0.63 o
   8   8   1        0.30       -0.33      0.62 o
  -6   9   1        3.72        3.27      0.48 o
  -5   9   1        1.90        2.04      0.33 o
  -4   9   1        0.43        0.17      0.24 o
  -3   9   1       43.57       43.59      1.02 o
  -2   9   1       82.89       76.65      1.30 o
  -1   9   1       45.26       47.75      0.88 o
   0   9   1       42.66       40.62      0.88 o
   1   9   1       93.62       94.13      3.56 o
   2   9   1      175.79      176.05      4.52 o
   3   9   1        2.12        2.87      0.53 o
   4   9   1       28.66       22.43      1.55 o
   5   9   1        0.53        1.34      0.49 o
   6   9   1        2.50        2.48      0.60 o
   7   9   1        0.26        1.21      0.83 o
  -5  10   1       23.80       25.30      1.33 o
  -4  10   1        4.38        3.92      0.39 o
  -3  10   1       15.24       16.25      0.90 o
  -2  10   1       91.05       87.05      1.66 o
  -1  10   1        0.39        0.03      0.25 o
   0  10   1       31.23       30.23      0.93 o
   1  10   1        8.34        9.18      0.64 o
   2  10   1        2.03        2.00      0.61 o
   3  10   1        3.85        3.07      0.58 o
   4  10   1        0.09        0.57      0.48 o
   5  10   1        2.10        1.61      0.57 o
   6  10   1        0.01       -0.35      0.69 o
   7  10   1        0.00       -0.09      0.77 o
  -5  11   1       13.32       15.94      0.75 o
  -4  11   1        0.06        0.52      0.34 o
  -3  11   1        0.89        0.56      0.35 o
  -2  11   1        0.14       -0.28      0.28 o
  -1  11   1        3.51        3.22      0.53 o
   0  11   1        8.98       10.04      0.62 o
   1  11   1       11.66       12.22      2.30 o
   2  11   1        0.89        0.84      0.51 o
   3  11   1        0.31       -0.18      0.62 o
   4  11   1       26.14       29.88      1.46 o
   5  11   1       27.58       28.82      1.50 o
   6  11   1        5.66        4.56      1.20 o
  -4  12   1        6.46        6.55      1.14 o
  -3  12   1        0.10        0.23      0.42 o
  -2  12   1       14.46       15.40      1.05 o
  -1  12   1        0.02       -0.11      0.37 o
   0  12   1        0.00       -0.37      0.37 o
   1  12   1        8.33        8.74      0.78 o
   2  12   1       32.95       35.46      1.58 o
   3  12   1       16.67       18.84      1.33 o
   4  12   1        3.15        3.49      0.73 o
   5  12   1       11.36       10.97      1.13 o
  -3  13   1        4.20        3.24      1.08 o
  -2  13   1        0.56        0.76      0.51 o
  -1  13   1        0.46        0.53      0.67 o
   0  13   1        7.32       10.55      1.37 o
   1  13   1        2.36        1.66      0.55 o
   2  13   1        0.02       -0.13      0.53 o
   3  13   1        0.90        0.60      0.61 o
   4  13   1        3.53        4.92      0.89 o
  -1  14   1        5.37        7.27      1.23 o
   0  14   1       12.60       11.57      1.57 o
   1  14   1        4.17        5.56      1.20 o
   2  14   1        3.55        4.12      1.14 o
  -2 -13   2        0.19        0.57      0.62 o
  -1 -13   2        0.09       -0.56      0.56 o
   0 -13   2        4.24        6.04      1.18 o
   1 -13   2        1.82        2.24      0.88 o
  -4 -12   2        0.87        0.97      0.68 o
  -3 -12   2        0.69       -0.03      0.57 o
  -2 -12   2        0.01       -0.80      0.80 o
  -1 -12   2        0.14       -0.52      0.52 o
   0 -12   2        0.16        0.30      0.53 o
   1 -12   2        0.98       -0.09      0.50 o
   2 -12   2        2.31        2.41      0.58 o
   3 -12   2        9.05        8.24      1.18 o
  -5 -11   2        1.16        0.52      1.02 o
  -4 -11   2        0.09       -0.23      0.52 o
  -3 -11   2        0.08        0.32      0.51 o
  -2 -11   2        0.68        0.61      0.47 o
  -1 -11   2       11.12       12.34      1.71 o
   0 -11   2       12.07       10.12      1.22 o
   1 -11   2        7.40        6.97      0.66 o
   2 -11   2        0.24        0.49      0.38 o
   3 -11   2       12.29       13.66      0.95 o
   4 -11   2        0.84        1.14      0.58 o
  -6 -10   2        0.07       -0.16      0.83 o
  -5 -10   2        0.09       -0.49      0.49 o
  -4 -10   2        4.87        2.45      0.65 o
  -3 -10   2        0.71        0.92      0.53 o
  -2 -10   2        2.21        2.50      0.57 o
  -1 -10   2       11.45        9.70      0.91 o
   0 -10   2        0.00        0.05      0.35 o
   1 -10   2      316.89      330.54      4.84 o
   2 -10   2       80.17       82.60      2.90 o
   3 -10   2       30.07       32.26      0.94 o
   4 -10   2       12.72       13.12      0.69 o
   5 -10   2       25.35       30.83      0.97 o
  -6  -9   2        1.20        1.14      0.83 o
  -5  -9   2        0.35       -0.01      0.51 o
  -4  -9   2        0.76        0.91      0.51 o
  -3  -9   2       93.98       90.44      2.61 o
  -2  -9   2       20.92       19.52      1.06 o
  -1  -9   2        9.28        8.85      0.56 o
   0  -9   2       21.84       26.02      1.14 o
   1  -9   2      218.98      229.43      3.08 o
   2  -9   2      167.80      174.78      2.75 o
   3  -9   2        4.52        4.17      0.39 o
   4  -9   2       10.03        9.74      0.57 o
   5  -9   2        4.46        5.45      0.71 o
   6  -9   2        1.10        0.18      0.60 o
  -7  -8   2        4.03        5.04      1.21 o
  -6  -8   2        0.87        0.33      0.79 o
  -5  -8   2        0.28        0.25      0.47 o
  -4  -8   2       11.50       11.29      0.94 o
  -3  -8   2       15.31       14.66      1.56 o
  -2  -8   2        8.77        8.98      0.61 o
  -1  -8   2       31.55       34.97      1.24 o
   0  -8   2       67.92       67.32      1.19 o
   1  -8   2        3.23        2.63      0.26 o
   2  -8   2       13.04       12.38      0.44 o
   3  -8   2       18.11       17.60      0.74 o
   4  -8   2       24.84       23.99      0.70 o
   5  -8   2       52.58       53.14      2.11 o
   6  -8   2       30.58       28.61      0.95 o
   7  -8   2        8.08       10.58      0.91 o
  -7  -7   2        0.07        0.11      0.76 o
  -6  -7   2        0.50        1.30      0.76 o
  -5  -7   2        1.64        1.17      0.39 o
  -4  -7   2       17.50       17.36      0.71 o
  -3  -7   2       22.38       19.24      0.94 o
  -2  -7   2        8.52        7.70      0.64 o
  -1  -7   2       33.94       33.61      0.73 o
   0  -7   2        2.06        2.84      0.27 o
   1  -7   2      165.95      158.98      1.97 o
   2  -7   2       53.97       53.73      0.86 o
   3  -7   2       69.58       66.52      0.98 o
   4  -7   2        7.84        7.68      0.40 o
   5  -7   2       21.77       19.33      0.64 o
   6  -7   2       26.68       24.45      0.79 o
   7  -7   2       12.71       14.50      0.63 o
  -7  -6   2        9.33       13.81      1.10 o
  -6  -6   2       11.40       11.07      0.93 o
  -5  -6   2        5.12        4.76      0.51 o
  -4  -6   2        9.63       10.37      0.51 o
  -3  -6   2       27.47       29.31      0.71 o
  -2  -6   2        1.93        2.97      0.54 o
  -1  -6   2       32.42       30.37      0.66 o
   0  -6   2       38.81       41.86      0.89 o
   1  -6   2      134.93      131.66      1.76 o
   2  -6   2       53.75       61.78      0.90 o
   3  -6   2      126.16      131.98      1.60 o
   4  -6   2        1.47        1.66      0.19 o
   5  -6   2       58.97       61.69      1.67 o
   6  -6   2       12.38       10.95      0.49 o
   7  -6   2        0.94        0.60      0.21 o
  -8  -5   2       15.48       16.29      1.18 o
  -7  -5   2        3.47        3.25      0.63 o
  -6  -5   2        5.65        6.64      0.72 o
  -5  -5   2       12.55       12.22      0.55 o
  -4  -5   2        0.12       -0.20      0.20 o
  -3  -5   2       19.39       19.04      0.51 o
  -2  -5   2       51.00       52.48      1.08 o
  -1  -5   2      126.83      138.30      1.54 o
   0  -5   2       14.53       12.21      0.32 o
   1  -5   2       88.18       78.58      1.18 o
   2  -5   2       47.89       59.31      0.79 o
   3  -5   2       25.33       23.50      0.39 o
   4  -5   2       11.84        8.97      0.34 o
   5  -5   2        1.43        0.33      0.13 o
   6  -5   2       75.53       64.52      2.98 o
  -8  -4   2        0.30        0.27      0.55 o
  -7  -4   2        0.42       -0.24      0.42 o
  -6  -4   2        0.01       -0.24      0.24 o
  -5  -4   2       62.15       61.80      1.28 o
  -4  -4   2       84.04       80.67      1.30 o
  -3  -4   2       12.07        9.12      0.33 o
  -2  -4   2      144.94      147.13      1.62 o
  -1  -4   2      154.90      140.13      1.54 o
   0  -4   2        1.01        1.88      0.13 o
   1  -4   2      196.56      212.69      2.19 o
   2  -4   2      133.42      154.10      1.54 o
   3  -4   2      122.92      118.39      4.12 o
   4  -4   2      172.55      181.53      1.92 o
   5  -4   2        0.07       -0.42      0.42 o
   6  -4   2       57.94       50.32      2.52 o
  -8  -3   2        0.46       -0.19      0.46 o
  -7  -3   2        4.14        6.58      0.59 o
  -6  -3   2       11.34       10.23      0.55 o
  -5  -3   2        5.17        4.87      0.29 o
  -4  -3   2       12.64       14.09      0.60 o
  -3  -3   2       45.33       42.53      0.73 o
  -2  -3   2      866.83      904.84      7.59 o
  -1  -3   2       73.10       62.17      1.48 o
   0  -3   2      145.17      116.33      1.18 o
   1  -3   2        6.52        4.58      0.16 o
   2  -3   2      127.56      141.52      1.39 o
   3  -3   2       70.53       78.25      0.94 o
   4  -3   2       90.49       98.32      1.38 o
   5  -3   2        3.08        4.01      0.76 o
   6  -3   2        2.87        2.69      0.74 o
  -8  -2   2        0.61        0.06      0.38 o
  -7  -2   2        8.65        8.56      0.59 o
  -6  -2   2       32.65       35.11      1.16 o
  -5  -2   2      144.82      150.15      1.76 o
  -4  -2   2      161.96      151.33      1.71 o
  -3  -2   2       40.94       39.55      0.64 o
  -2  -2   2        9.09        9.37      0.24 o
  -1  -2   2      142.82      150.99      1.57 o
   0  -2   2      108.31       95.27      0.96 o
   1  -2   2       80.84       91.26      0.81 o
   2  -2   2      542.55      587.35      9.16 o
   3  -2   2      547.17      615.40     10.69 o
   4  -2   2      176.59      172.00      3.82 o
   5  -2   2       57.92       58.47      2.43 o
   6  -2   2        6.12        5.72      0.97 o
   8  -2   2       11.61       10.67      0.58 o
   9  -2   2        0.01        0.01      0.26 o
  -8  -1   2       12.94       17.08      0.81 o
  -7  -1   2        1.84        2.07      0.37 o
  -6  -1   2        1.81        0.95      0.29 o
  -5  -1   2       15.44       17.49      0.65 o
  -4  -1   2       72.15       79.54      0.95 o
  -3  -1   2      296.39      282.80      2.71 o
  -2  -1   2      749.12      749.85      6.04 o
   2  -1   2        2.96        2.55      0.09 o
   3  -1   2        1.73        1.23      0.18 o
   4  -1   2        0.49        0.75      0.29 o
   5  -1   2        8.15       10.40      0.31 o
   6  -1   2       11.58       10.93      0.25 o
   7  -1   2        5.93        6.45      0.35 o
   8  -1   2        0.04        0.26      0.39 o
   9  -1   2        0.05        0.17      0.49 o
  -8   0   2        1.12        1.10      0.43 o
  -7   0   2        8.57        9.53      0.55 o
  -6   0   2        1.83        2.60      0.45 o
  -5   0   2      213.64      227.88      2.44 o
  -4   0   2      193.02      197.81      1.98 o
  -3   0   2       22.40       13.97      0.28 o
  -2   0   2       50.82       54.17      0.55 o
  -1   0   2      906.24      905.51     11.19 o
   0   0   2      830.80      850.07     21.44 o
   1   0   2      158.93      179.68      1.47 o
   2   0   2        2.92        2.30      0.09 o
   3   0   2        4.18        5.44      0.17 o
   4   0   2        4.01        5.06      0.15 o
   5   0   2        3.63        3.93      0.24 o
   6   0   2       59.68       60.27      0.87 o
   7   0   2        0.97        0.89      0.20 o
   8   0   2        0.80        0.53      0.22 o
   9   0   2       13.38       16.02      0.77 o
  -8   1   2        1.00        0.53      0.38 o
  -7   1   2        0.36        0.28      0.54 o
  -6   1   2        7.75        7.24      0.40 o
  -5   1   2       29.29       27.53      0.51 o
  -4   1   2       10.24        9.70      0.27 o
  -3   1   2       62.49       61.20      0.67 o
  -2   1   2       43.52       49.00      0.57 o
  -1   1   2      256.28      237.02      2.06 o
   0   1   2      235.41      239.02      2.30 o
   2   1   2      754.78      776.76     20.12 o
   3   1   2       29.36       23.98      0.32 o
   4   1   2      199.20      196.49      1.99 o
   5   1   2      124.46      115.89      1.31 o
   6   1   2       16.41       16.05      0.41 o
   7   1   2       84.48       84.64      1.54 o
   8   1   2        5.26        5.11      0.38 o
   9   1   2        0.39        0.42      0.39 o
  -8   2   2        1.46        1.80      0.34 o
  -7   2   2        1.29        0.85      0.34 o
  -6   2   2        6.45        6.10      0.47 o
  -5   2   2       14.11       13.33      0.48 o
  -4   2   2        6.74        5.67      0.20 o
  -3   2   2      115.06      126.39      1.30 o
  -2   2   2      232.97      257.95      2.42 o
  -1   2   2      860.64      826.97      9.18 o
   2   2   2      111.97      115.67      1.11 o
   3   2   2      107.20      121.76      1.29 o
   4   2   2       66.85       58.73      0.72 o
   5   2   2        9.60        7.54      0.26 o
   6   2   2      115.42      116.05      1.44 o
   7   2   2       19.41       21.61      1.52 o
   8   2   2        0.27        0.36      0.29 o
   9   2   2        3.41        3.32      0.43 o
  -8   3   2        6.24        4.96      0.53 o
  -7   3   2        3.94        3.04      0.32 o
  -6   3   2       86.30       80.71      1.45 o
  -5   3   2       53.46       57.19      0.89 o
  -4   3   2       48.87       37.46      0.62 o
  -3   3   2        0.36        0.18      0.08 o
  -2   3   2        3.88        6.26      0.18 o
  -1   3   2       63.38       63.20      0.68 o
   0   3   2      365.66      369.40      3.31 o
   1   3   2       73.39       70.38      0.81 o
   2   3   2       11.91       11.98      0.25 o
   3   3   2      519.87      595.62      5.75 o
   4   3   2        4.17        3.56      0.20 o
   5   3   2        0.63        0.26      0.14 o
   6   3   2        9.77        8.18      0.42 o
   7   3   2      196.41      201.60      3.34 o
   8   3   2       87.25       86.79      1.78 o
   9   3   2        0.39        0.55      0.36 o
  -8   4   2        0.76        0.57      0.45 o
  -7   4   2        2.86        2.73      0.32 o
  -6   4   2        2.26        2.02      0.26 o
  -5   4   2        2.61        2.00      0.20 o
  -4   4   2       28.35       23.05      0.60 o
  -3   4   2       45.63       40.16      0.71 o
  -2   4   2        1.05        3.12      0.16 o
  -1   4   2      775.41      826.17      7.94 o
   0   4   2        0.18        0.49      0.09 o
   1   4   2      155.70      162.82      1.69 o
   2   4   2      583.95      559.97      5.02 o
   3   4   2      716.56      777.14      7.98 o
   4   4   2      352.27      381.11      4.13 o
   5   4   2       68.49       70.22      1.05 o
   6   4   2       13.75       15.14      0.51 o
   7   4   2       12.04       11.82      1.04 o
   8   4   2       25.41       25.51      0.96 o
   9   4   2        0.41       -0.44      0.44 o
  -8   5   2        0.02       -0.35      0.51 o
  -7   5   2        0.00       -0.21      0.28 o
  -6   5   2        3.38        2.36      0.25 o
  -5   5   2       32.79       31.37      0.59 o
  -4   5   2        1.09        1.26      0.17 o
  -3   5   2      244.35      217.71      2.29 o
  -2   5   2       17.12       14.62      0.34 o
  -1   5   2      445.60      482.26      4.74 o
   0   5   2     1504.00     1706.56     43.12 o
   1   5   2       39.34       36.99      0.51 o
   2   5   2       60.52       51.88      0.66 o
   3   5   2      110.65      123.78      1.52 o
   4   5   2       20.43       25.79      0.56 o
   5   5   2       16.00       17.79      0.61 o
   6   5   2        0.33        0.47      0.22 o
   7   5   2        3.08        3.71      0.46 o
   8   5   2        1.38        1.30      0.53 o
   9   5   2        0.40        0.11      0.51 o
  -7   6   2        5.27        6.24      0.50 o
  -6   6   2        3.29        2.87      0.27 o
  -5   6   2       39.24       35.52      0.77 o
  -4   6   2      328.11      310.76      4.23 o
  -3   6   2       50.17       50.45      0.75 o
  -2   6   2        7.59        6.47      0.40 o
  -1   6   2       40.57       51.75      0.83 o
   0   6   2       73.89       94.41      1.20 o
   1   6   2        1.16        0.82      0.16 o
   2   6   2        8.12       10.07      0.61 o
   3   6   2        1.09        0.83      0.18 o
   4   6   2        8.33        8.66      0.45 o
   5   6   2        1.95        2.28      0.29 o
   6   6   2        6.28        8.46      0.50 o
   7   6   2        3.87        4.06      0.61 o
   8   6   2        4.05        4.89      0.70 o
  -7   7   2        0.02        0.11      0.33 o
  -6   7   2        0.00        0.24      0.21 o
  -5   7   2       11.52        9.06      0.55 o
  -4   7   2        1.52        1.73      0.27 o
  -3   7   2      748.21      740.75      7.83 o
  -2   7   2       29.89       28.50      0.67 o
  -1   7   2       74.21       71.76      1.08 o
   0   7   2      139.97      158.09      2.14 o
   1   7   2       43.53       43.10      0.80 o
   2   7   2        0.01        0.00      0.13 o
   3   7   2      163.80      175.95      2.33 o
   4   7   2        0.85        1.07      0.26 o
   5   7   2        7.83        4.26      0.37 o
   6   7   2        1.93        1.14      0.36 o
   7   7   2        0.05        0.04      0.41 o
   8   7   2        0.14       -0.23      0.49 o
  -6   8   2        8.98        8.91      0.49 o
  -5   8   2        6.93        7.60      0.43 o
  -4   8   2      111.12      113.68      1.95 o
  -3   8   2       60.48       60.83      1.05 o
  -2   8   2       71.46       72.73      1.09 o
  -1   8   2       34.88       30.56      0.64 o
   0   8   2       43.15       39.20      0.87 o
   1   8   2      160.26      156.14      2.10 o
   2   8   2      170.55      165.24      2.23 o
   3   8   2        6.06        6.11      0.38 o
   4   8   2        9.44        9.67      0.76 o
   5   8   2        4.08        1.93      0.41 o
   6   8   2        0.60        0.72      0.36 o
   7   8   2        5.31        4.65      0.97 o
   8   8   2        1.03        2.69      0.95 o
  -6   9   2        9.71       11.50      0.73 o
  -5   9   2        2.86        3.39      0.38 o
  -4   9   2        2.35        2.31      0.31 o
  -3   9   2        4.32        3.71      0.37 o
  -2   9   2        3.81        1.30      0.27 o
  -1   9   2       36.04       28.23      0.66 o
   0   9   2       10.50        9.34      0.49 o
   1   9   2       22.75       19.67      0.68 o
   2   9   2        6.06        5.38      0.39 o
   3   9   2       24.52       26.14      1.06 o
   4   9   2        4.27        5.62      1.01 o
   5   9   2        2.93        5.64      0.99 o
   6   9   2        1.00        0.93      0.49 o
   7   9   2        8.27        9.77      1.36 o
  -5  10   2        0.15        0.14      0.36 o
  -4  10   2        0.03       -0.08      0.26 o
  -3  10   2        0.52        0.49      0.28 o
  -2  10   2       62.72       64.03      1.37 o
  -1  10   2        7.36        5.40      0.40 o
   0  10   2        9.33        7.97      0.57 o
   1  10   2       24.98       24.64      0.92 o
   2  10   2       85.93       86.07      2.42 o
   3  10   2       18.14       18.49      1.05 o
   4  10   2       68.54       71.27      2.45 o
   5  10   2       52.85       59.13      2.06 o
   6  10   2        0.66        1.71      0.57 o
   7  10   2        2.13        2.64      1.06 o
  -5  11   2        1.35        0.58      0.36 o
  -4  11   2        0.00        0.02      0.32 o
  -3  11   2        0.01        0.20      0.31 o
  -2  11   2        9.79        7.30      0.63 o
  -1  11   2       35.35       35.20      1.51 o
   0  11   2        4.53        4.58      0.47 o
   1  11   2       15.05       14.14      0.83 o
   2  11   2        1.80        1.81      0.62 o
   3  11   2        0.17        0.53      0.45 o
   4  11   2        1.65        2.19      0.68 o
   5  11   2       13.83       15.26      2.04 o
   6  11   2        3.75        4.67      1.16 o
  -4  12   2        1.67        1.79      0.59 o
  -3  12   2        7.22        7.36      0.75 o
  -2  12   2        0.55        0.29      0.44 o
  -1  12   2        0.01       -0.34      0.34 o
   0  12   2        0.35       -0.25      0.36 o
   1  12   2       43.07       41.98      1.65 o
   2  12   2        2.53        2.85      0.61 o
   3  12   2        1.86        1.22      0.98 o
   4  12   2        4.14        5.10      0.79 o
   5  12   2       34.67       37.58      1.79 o
   6  12   2       19.95       16.39      1.94 o
  -3  13   2       14.62       16.64      1.33 o
  -2  13   2       26.92       35.04      1.71 o
  -1  13   2        8.61        6.71      1.13 o
   0  13   2        0.77        0.33      0.69 o
   1  13   2        0.91        0.32      0.47 o
   2  13   2       19.37       17.38      1.28 o
   3  13   2        1.31        1.26      0.63 o
   4  13   2        0.22       -0.14      0.56 o
   5  13   2        0.29        0.35      0.63 o
  -1  14   2        1.63        1.92      0.90 o
   0  14   2        0.00       -0.67      0.67 o
   1  14   2        0.52        0.90      0.81 o
   2  14   2        2.42        2.37      0.73 o
   3  14   2        1.61        1.75      0.70 o
   0 -13   3        0.10        0.02      0.77 o
  -3 -12   3        1.38        1.36      0.67 o
  -2 -12   3        2.08        2.27      1.11 o
  -1 -12   3        2.47        1.11      0.86 o
   0 -12   3        0.92        0.45      0.57 o
   1 -12   3        1.18        1.61      0.60 o
   2 -12   3        3.31        3.38      0.93 o
   3 -12   3        0.59        0.87      0.84 o
  -4 -11   3        1.57        1.38      0.69 o
  -3 -11   3        1.54        1.57      0.64 o
  -2 -11   3        0.97        0.96      0.59 o
  -1 -11   3        6.68        5.94      0.68 o
   0 -11   3      132.84      128.13      3.48 o
   1 -11   3       17.71       18.01      1.41 o
   2 -11   3        0.06       -0.12      0.51 o
   3 -11   3        0.19        0.30      0.44 o
   4 -11   3        7.78        9.28      0.84 o
  -5 -10   3        0.11       -0.11      0.54 o
  -4 -10   3        7.92        6.81      0.91 o
  -3 -10   3        0.14       -0.18      0.48 o
  -2 -10   3        0.28       -0.37      0.37 o
  -1 -10   3       14.09       13.47      0.83 o
   0 -10   3       11.67       11.49      0.66 o
   1 -10   3        0.27        0.79      0.44 o
   2 -10   3        3.71        3.88      0.52 o
   3 -10   3        4.05        4.48      0.45 o
   4 -10   3       19.69       20.96      0.88 o
   5 -10   3        2.05        2.75      0.43 o
  -6  -9   3        0.03        0.46      0.85 o
  -5  -9   3        1.47        1.45      0.62 o
  -4  -9   3        1.47        1.13      0.55 o
  -3  -9   3        5.03        4.08      0.68 o
  -2  -9   3       27.20       27.43      1.58 o
  -1  -9   3       28.66       30.57      1.27 o
   0  -9   3      208.90      214.19      5.28 o
   1  -9   3       15.45       15.78      0.78 o
   2  -9   3       40.27       39.55      1.22 o
   3  -9   3       14.70       13.39      0.61 o
   4  -9   3        7.27        8.57      0.52 o
   5  -9   3        0.56        0.92      0.32 o
   6  -9   3        4.04        4.50      0.54 o
  -6  -8   3        3.64        3.57      1.04 o
  -5  -8   3        0.02       -0.31      0.45 o
  -4  -8   3        4.42        3.07      0.65 o
  -3  -8   3        1.00        1.00      0.47 o
  -2  -8   3       51.67       52.63      1.78 o
  -1  -8   3       22.51       24.30      0.80 o
   0  -8   3        3.90        2.87      0.32 o
   1  -8   3       46.20       50.28      1.03 o
   2  -8   3        0.58        0.06      0.22 o
   3  -8   3        0.34        0.02      0.24 o
   4  -8   3        0.01       -0.22      0.22 o
   5  -8   3       27.70       27.54      0.76 o
   6  -8   3       12.85       11.84      0.70 o
  -7  -7   3        0.00       -0.72      0.77 o
  -6  -7   3       16.88       21.39      1.76 o
  -5  -7   3        1.84        1.63      0.53 o
  -4  -7   3        1.04        0.31      0.36 o
  -3  -7   3        1.77        0.67      0.35 o
  -2  -7   3        0.01        0.41      0.25 o
  -1  -7   3        4.87        4.76      0.31 o
   0  -7   3        0.18        0.18      0.20 o
   1  -7   3        2.56        1.80      0.23 o
   2  -7   3       11.10       10.53      0.44 o
   3  -7   3       72.06       71.75      1.16 o
   4  -7   3        0.07       -0.03      0.22 o
   5  -7   3        9.34        9.01      0.49 o
   6  -7   3        2.59        1.70      0.35 o
   7  -7   3        6.05        8.71      0.87 o
  -7  -6   3        0.85        0.93      0.85 o
  -6  -6   3        4.22        5.46      1.06 o
  -5  -6   3        1.54        1.41      0.41 o
  -4  -6   3        0.63       -0.17      0.29 o
  -3  -6   3        0.07       -0.17      0.21 o
  -2  -6   3        6.74        6.67      0.43 o
  -1  -6   3        7.98        9.16      0.50 o
   0  -6   3       36.03       35.73      0.74 o
   1  -6   3        5.78        7.33      0.33 o
   2  -6   3       10.98       12.40      0.41 o
   3  -6   3       22.37       20.78      0.47 o
   4  -6   3        8.90        6.43      0.35 o
   5  -6   3       92.52       89.40      1.75 o
   6  -6   3       27.04       27.96      0.81 o
   7  -6   3        8.78        6.39      0.39 o
  -7  -5   3        2.87        3.55      0.73 o
  -6  -5   3        0.89        0.44      1.07 o
  -5  -5   3        4.67        3.52      0.46 o
  -4  -5   3       19.29       18.52      0.95 o
  -3  -5   3       25.13       26.57      0.75 o
  -2  -5   3        1.71        0.90      0.20 o
  -1  -5   3       10.09       11.84      0.68 o
   0  -5   3        0.42        0.01      0.13 o
   1  -5   3        6.46        7.73      0.31 o
   2  -5   3      343.48      377.03      3.85 o
   3  -5   3       68.50       80.61      1.00 o
   4  -5   3        3.01        3.63      0.36 o
   5  -5   3        5.15        4.42      0.25 o
   6  -5   3        2.42        1.45      0.60 o
  -8  -4   3        3.28        3.45      0.70 o
  -7  -4   3        1.62        2.40      0.60 o
  -6  -4   3        0.87        0.30      0.44 o
  -5  -4   3        1.27        1.22      0.24 o
  -4  -4   3       21.66       20.20      0.63 o
  -3  -4   3        0.18       -0.05      0.24 o
  -2  -4   3       57.59       61.09      0.86 o
  -1  -4   3      236.06      238.42      3.27 o
   0  -4   3        0.96        1.95      0.16 o
   1  -4   3        5.10        5.48      0.22 o
   2  -4   3      439.71      473.70      5.14 o
   3  -4   3       41.47       38.15      0.80 o
   4  -4   3      192.24      194.43      2.20 o
   5  -4   3        7.12        5.96      0.21 o
   6  -4   3       76.21       72.08      3.08 o
  -8  -3   3        0.12       -0.47      0.47 o
  -7  -3   3        1.72        1.64      0.65 o
  -6  -3   3        1.17        1.21      0.38 o
  -5  -3   3       88.36       86.68      1.48 o
  -4  -3   3      127.76      129.13      1.60 o
  -3  -3   3      197.46      204.18      2.40 o
  -2  -3   3     1749.98     1704.58     14.97 o
  -1  -3   3      755.14      798.77      8.75 o
   0  -3   3      510.21      474.21      4.07 o
   1  -3   3      596.76      597.33      5.90 o
   2  -3   3     1417.51     1582.14     24.28 o
   3  -3   3      112.62      132.42      1.41 o
   4  -3   3      195.99      198.94      2.21 o
   5  -3   3       64.56       62.41      2.55 o
   6  -3   3       19.78       16.21      1.39 o
  -8  -2   3        3.64        3.71      0.65 o
  -7  -2   3        9.98       10.41      0.69 o
  -6  -2   3       47.34       47.33      1.29 o
  -5  -2   3       82.46       86.84      1.18 o
  -4  -2   3       23.70       19.66      0.48 o
  -3  -2   3       16.98       23.26      0.45 o
  -2  -2   3     1265.70     1264.66     11.96 o
  -1  -2   3     1126.38     1200.98     12.26 o
   0  -2   3        2.13        1.90      0.12 o
   1  -2   3      339.62      363.32      3.16 o
   2  -2   3      267.88      292.71      2.74 o
   3  -2   3       10.75        9.39      0.18 o
   4  -2   3       13.21       14.93      0.39 o
   5  -2   3        3.79        4.40      0.76 o
   6  -2   3        1.45        1.67      0.67 o
   8  -2   3        3.30        3.08      0.34 o
   9  -2   3        1.06        2.36      0.40 o
  -8  -1   3        0.79        1.61      0.52 o
  -7  -1   3        5.52        6.02      0.71 o
  -6  -1   3        6.00        6.38      0.44 o
  -5  -1   3       22.91       24.58      0.51 o
  -4  -1   3        1.42        1.16      0.16 o
  -3  -1   3       27.87       27.99      0.46 o
  -2  -1   3      117.69      107.12      1.07 o
  -1  -1   3      462.30      454.50      3.87 o
   0  -1   3      397.07      412.83      3.34 o
   1  -1   3       20.81       22.43      0.31 o
   2  -1   3      318.74      337.96      3.09 o
   3  -1   3       85.19       99.65      1.04 o
   4  -1   3      279.87      269.90      3.23 o
   5  -1   3      509.89      536.19      8.05 o
   6  -1   3       18.79       16.31      0.33 o
   7  -1   3       23.35       21.11      0.56 o
   8  -1   3        1.98        1.90      0.28 o
   9  -1   3        1.75        1.64      0.32 o
  -8   0   3        0.07       -0.39      0.39 o
  -7   0   3        1.77        1.61      0.45 o
  -6   0   3        8.45        8.56      0.65 o
  -5   0   3       23.35       22.39      0.49 o
  -4   0   3      160.25      169.32      1.77 o
  -3   0   3       12.82       14.23      0.34 o
  -2   0   3      418.97      418.74      3.66 o
  -1   0   3      175.02      149.49      1.30 o
   0   0   3     1071.53     1038.69     16.31 o
   2   0   3      660.88      739.20      8.33 o
   3   0   3        0.83        0.44      0.09 o
   4   0   3      209.21      194.68      2.01 o
   5   0   3       14.55       13.54      0.29 o
   6   0   3       10.11       10.81      0.41 o
   7   0   3        3.02        2.59      0.28 o
   8   0   3        0.02       -0.19      0.19 o
   9   0   3        0.43        0.65      0.42 o
  -8   1   3        8.16        8.65      0.94 o
  -7   1   3        0.26        0.24      0.36 o
  -6   1   3        1.49        0.75      0.35 o
  -5   1   3        0.85        1.38      0.26 o
  -4   1   3       20.23       25.80      0.52 o
  -3   1   3      126.83      137.92      1.55 o
  -2   1   3     1216.59     1321.43     13.58 o
  -1   1   3       77.24       74.66      0.71 o
   0   1   3      244.49      231.73      2.63 o
   1   1   3     1089.97     1063.37     13.22 o
   2   1   3       78.66       75.50      0.73 o
   3   1   3       17.39       13.85      0.29 o
   4   1   3        2.47        3.79      0.13 o
   5   1   3       62.18       60.65      0.77 o
   6   1   3      274.18      285.26      3.18 o
   7   1   3        0.17       -0.22      0.22 o
   8   1   3        0.76        0.62      0.25 o
   9   1   3        3.24        2.70      0.66 o
  -8   2   3        2.20        2.17      0.41 o
  -7   2   3       10.41        9.49      0.55 o
  -6   2   3        0.15       -0.26      0.26 o
  -5   2   3        9.10        5.95      0.26 o
  -4   2   3        2.77        2.00      0.18 o
  -3   2   3      101.84      105.33      1.14 o
  -2   2   3      284.43      291.07      2.60 o
  -1   2   3        0.09        0.36      0.09 o
   0   2   3     1051.59     1039.16      9.75 o
   1   2   3      201.03      186.93      1.75 o
   2   2   3      108.94      118.76      1.16 o
   3   2   3       92.51       99.21      1.09 o
   4   2   3      165.78      184.68      1.91 o
   5   2   3        5.57        5.96      0.24 o
   6   2   3      271.71      272.85      3.02 o
   7   2   3      236.16      232.88      3.68 o
   8   2   3        3.99        4.59      0.41 o
   9   2   3        1.98        2.72      0.39 o
  -8   3   3        0.06        0.66      0.43 o
  -7   3   3        0.33        0.28      0.28 o
  -6   3   3        0.02        0.26      0.27 o
  -5   3   3       49.74       37.45      0.73 o
  -4   3   3       34.81       39.30      0.57 o
  -3   3   3       83.34       81.16      1.70 o
  -2   3   3       11.12        8.23      0.23 o
  -1   3   3      493.48      509.08      4.61 o
   0   3   3      734.05      745.03      6.58 o
   2   3   3       15.89       18.02      0.36 o
   3   3   3      328.66      350.76      3.73 o
   4   3   3       13.16       14.98      0.36 o
   5   3   3        5.01        4.53      0.24 o
   6   3   3       31.93       28.74      0.57 o
   7   3   3       51.49       52.19      1.23 o
   8   3   3        7.79        7.67      0.90 o
   9   3   3        0.79        0.76      0.36 o
  -8   4   3        8.01       10.07      0.73 o
  -7   4   3        0.90        0.80      0.32 o
  -6   4   3       12.86       11.43      0.53 o
  -5   4   3       33.92       38.71      0.78 o
  -4   4   3       21.80       22.41      0.41 o
  -3   4   3      104.40      110.41      1.28 o
  -2   4   3       39.55       44.79      0.66 o
  -1   4   3       90.96       90.55      1.11 o
   0   4   3       51.65       44.16      0.55 o
   1   4   3       12.08       13.74      0.29 o
   2   4   3        8.33        7.74      0.23 o
   3   4   3        1.07        1.15      0.16 o
   4   4   3      398.17      448.28      5.59 o
   5   4   3       11.04       11.16      0.37 o
   6   4   3        0.01        0.10      0.20 o
   7   4   3       38.00       36.13      1.02 o
   8   4   3        4.58        3.96      0.48 o
   9   4   3        0.68        0.90      0.44 o
  -7   5   3        2.68        2.77      0.38 o
  -6   5   3        3.00        2.95      0.30 o
  -5   5   3        5.26        5.93      0.35 o
  -4   5   3      149.25      149.12      1.68 o
  -3   5   3       34.34       37.85      0.62 o
  -2   5   3       40.63       47.00      0.66 o
  -1   5   3       45.14       45.29      0.73 o
   1   5   3       46.50       40.88      0.56 o
   2   5   3      522.54      495.85      4.80 o
   3   5   3      276.07      301.85      3.30 o
   4   5   3       42.65       41.79      1.14 o
   5   5   3        0.03       -0.14      0.16 o
   6   5   3        8.19        7.65      0.41 o
   7   5   3        2.93        2.41      0.40 o
   8   5   3        0.52        0.83      0.38 o
   9   5   3        2.87        2.81      0.62 o
  -7   6   3        0.70        1.31      0.50 o
  -6   6   3       12.21       12.57      0.51 o
  -5   6   3       72.14       72.84      1.31 o
  -4   6   3     1397.96     1405.51     15.97 o
  -3   6   3       11.28       12.69      0.38 o
  -2   6   3       10.56       11.19      0.34 o
  -1   6   3       50.75       66.55      1.02 o
   0   6   3        0.26        0.17      0.13 o
   1   6   3      144.84      180.57      1.93 o
   2   6   3       60.83       52.34      0.88 o
   3   6   3       73.46       68.43      1.08 o
   4   6   3        9.78       10.86      0.54 o
   5   6   3       16.49       15.21      0.53 o
   6   6   3       10.18        9.01      0.54 o
   7   6   3        2.19        2.59      0.43 o
   8   6   3        0.03       -0.31      0.43 o
  -7   7   3        2.04        2.32      0.77 o
  -6   7   3       12.14       13.09      0.54 o
  -5   7   3        0.00       -0.19      0.22 o
  -4   7   3       13.94       12.63      0.72 o
  -3   7   3      306.95      305.45      3.44 o
  -2   7   3        9.91       10.36      0.36 o
  -1   7   3        0.12       -0.07      0.13 o
   0   7   3        0.89        0.18      0.17 o
   1   7   3        4.94        4.26      0.35 o
   2   7   3      201.94      204.68      2.93 o
   3   7   3       30.44       27.53      0.66 o
   4   7   3        3.91        5.37      0.39 o
   5   7   3       13.81       14.74      0.57 o
   6   7   3        7.01        9.35      0.64 o
   7   7   3        0.09       -0.71      0.71 o
   8   7   3        2.49        3.43      0.68 o
  -6   8   3       13.33       14.01      0.62 o
  -5   8   3        0.42        0.45      0.25 o
  -4   8   3       34.07       33.81      1.16 o
  -3   8   3        2.36        1.84      0.30 o
  -2   8   3       45.63       46.39      0.82 o
  -1   8   3       88.09       78.61      1.17 o
   0   8   3        0.00       -0.18      0.18 o
   1   8   3       30.87       34.11      0.74 o
   2   8   3      102.17       97.99      2.32 o
   3   8   3       54.18       48.94      1.23 o
   4   8   3        3.68        4.83      0.74 o
   5   8   3       39.69       35.18      1.44 o
   6   8   3       13.69       13.22      0.79 o
   7   8   3        3.15        4.89      0.72 o
   8   8   3        0.19        0.58      0.74 o
  -6   9   3       15.01       14.89      0.91 o
  -5   9   3        0.35        0.19      0.29 o
  -4   9   3       16.17       19.20      0.81 o
  -3   9   3       44.85       43.87      1.12 o
  -2   9   3       69.32       66.73      1.19 o
  -1   9   3       24.38       19.37      0.60 o
   0   9   3        2.04        1.81      0.28 o
   1   9   3       44.26       38.57      1.27 o
   2   9   3      226.28      232.49      3.58 o
   3   9   3       15.47       16.10      1.43 o
   4   9   3        6.07        6.20      0.67 o
   5   9   3        0.01        0.25      0.43 o
   6   9   3       10.69        8.51      1.65 o
   7   9   3        0.22       -0.09      0.67 o
   8   9   3        3.96        4.54      1.11 o
  -5  10   3        4.02        4.91      0.47 o
  -4  10   3        0.00       -0.19      0.27 o
  -3  10   3        0.67        1.04      0.31 o
  -2  10   3        5.76        4.58      0.43 o
  -1  10   3       12.27        8.43      0.47 o
   0  10   3        1.24        1.47      0.30 o
   1  10   3       23.18       21.61      0.86 o
   2  10   3       19.37       17.91      1.73 o
   3  10   3        0.67        0.79      0.43 o
   4  10   3      169.41      168.96      4.05 o
   5  10   3       79.60       77.21      2.41 o
   6  10   3        1.62        1.30      0.54 o
   7  10   3        0.27        0.67      0.81 o
  -5  11   3        4.46        4.21      0.51 o
  -4  11   3        4.37        4.49      0.50 o
  -3  11   3       12.73       14.68      1.13 o
  -2  11   3        2.49        2.93      0.48 o
  -1  11   3       43.40       39.02      1.08 o
   0  11   3       70.11       62.59      1.43 o
   1  11   3      101.48       92.63      4.48 o
   2  11   3       31.51       29.86      1.69 o
   3  11   3        0.01        0.12      0.42 o
   4  11   3       44.32       46.75      2.39 o
   5  11   3       18.26       14.67      1.54 o
   6  11   3        2.94        2.41      0.93 o
  -4  12   3       20.64       23.83      1.18 o
  -3  12   3       12.01       15.78      1.05 o
  -2  12   3        0.45        0.66      0.44 o
  -1  12   3       13.67       13.18      0.86 o
   0  12   3        1.17        1.01      0.90 o
   1  12   3        6.70        5.62      0.76 o
   2  12   3        0.07        0.78      0.49 o
   3  12   3        1.62        1.49      0.55 o
   4  12   3        1.16        1.50      0.61 o
   5  12   3        0.25        0.98      1.77 o
   6  12   3        0.06       -0.81      0.81 o
  -3  13   3        0.60        1.42      0.84 o
  -2  13   3        0.05        0.37      0.71 o
  -1  13   3        2.71        3.82      0.93 o
   0  13   3        0.08        0.53      0.65 o
   1  13   3       20.38       24.29      1.33 o
   2  13   3        1.46        0.40      0.50 o
   3  13   3        1.36        1.12      1.05 o
   4  13   3        9.05       11.24      1.13 o
   5  13   3        0.57        0.39      0.62 o
  -1  14   3        4.59        6.04      1.16 o
   0  14   3        0.51       -0.32      0.63 o
   1  14   3        6.80        7.02      1.29 o
   2  14   3        0.36        0.52      0.60 o
   3  14   3        2.16        2.77      0.75 o
  -2 -12   4        0.35        0.97      0.67 o
  -1 -12   4        1.77        2.27      1.04 o
   0 -12   4        0.81        1.21      0.90 o
   1 -12   4        1.46        0.90      0.59 o
   2 -12   4        0.46        0.85      0.77 o
  -4 -11   4        0.48        1.27      0.97 o
  -3 -11   4        0.02       -0.54      0.54 o
  -2 -11   4        0.08        0.12      0.85 o
  -1 -11   4        5.54        5.80      0.85 o
   0 -11   4       62.86       69.04      5.46 o
   1 -11   4       36.06       38.85      1.71 o
   2 -11   4        0.54        0.52      0.48 o
   3 -11   4       26.09       29.32      3.25 o
   4 -11   4        1.62        2.76      0.62 o
  -5 -10   4        1.46        3.73      1.25 o
  -4 -10   4       11.25        9.95      1.08 o
  -3 -10   4        6.27        5.90      1.27 o
  -2 -10   4        0.18       -0.37      0.88 o
  -1 -10   4        5.66        4.37      0.56 o
   0 -10   4        1.19        2.03      0.49 o
   1 -10   4      153.21      164.52      4.48 o
   2 -10   4        2.75        2.67      0.49 o
   3 -10   4        2.10        1.81      0.46 o
   4 -10   4       10.67       13.07      0.93 o
   5 -10   4        1.39        1.36      0.45 o
  -5  -9   4        0.00       -0.52      0.52 o
  -4  -9   4        0.02       -0.41      0.50 o
  -3  -9   4       19.91       17.27      1.26 o
  -2  -9   4        0.65        0.62      0.41 o
  -1  -9   4        0.35        0.42      0.36 o
   0  -9   4       19.16       21.21      0.81 o
   1  -9   4       24.91       24.99      0.86 o
   2  -9   4        1.26        1.57      0.35 o
   3  -9   4        1.05        0.87      0.33 o
   4  -9   4        1.59        1.53      0.34 o
   5  -9   4        0.02       -0.10      0.33 o
   6  -9   4       28.88       31.94      1.69 o
  -6  -8   4        1.64        0.33      0.92 o
  -5  -8   4        0.71        0.80      0.70 o
  -4  -8   4        0.06       -0.44      0.44 o
  -3  -8   4        9.34        8.25      0.70 o
  -2  -8   4        1.30        0.54      0.36 o
  -1  -8   4        0.42        0.09      0.27 o
   0  -8   4        1.16        1.30      0.32 o
   1  -8   4        0.13       -0.14      0.23 o
   2  -8   4       57.56       60.06      1.16 o
   3  -8   4        2.17        1.82      0.32 o
   4  -8   4        0.04       -0.25      0.25 o
   5  -8   4        0.98        0.89      0.29 o
   6  -8   4        3.84        4.89      0.55 o
  -6  -7   4        0.15        0.28      0.79 o
  -5  -7   4        5.56        4.42      0.73 o
  -4  -7   4        9.45       10.54      0.97 o
  -3  -7   4        0.03       -0.31      0.31 o
  -2  -7   4        7.20        6.89      0.95 o
  -1  -7   4        1.28        1.20      0.29 o
   0  -7   4       13.45       13.49      0.52 o
   1  -7   4        0.07       -0.10      0.20 o
   2  -7   4       29.33       31.02      0.67 o
   3  -7   4        0.36        0.30      0.25 o
   4  -7   4        5.31        5.79      0.40 o
   5  -7   4       18.64       21.28      0.61 o
   6  -7   4       45.78       47.26      1.29 o
   7  -7   4        3.40        3.18      0.77 o
  -7  -6   4        3.44        4.10      1.11 o
  -6  -6   4        0.19        0.40      0.72 o
  -5  -6   4        0.00        0.02      0.45 o
  -4  -6   4        3.40        3.65      0.50 o
  -3  -6   4        1.45        1.11      0.32 o
  -2  -6   4        0.00       -0.09      0.19 o
  -1  -6   4        9.03        8.34      0.37 o
   0  -6   4        1.20        0.38      0.20 o
   1  -6   4        1.10        1.51      0.21 o
   2  -6   4       35.31       36.46      0.80 o
   3  -6   4       64.36       70.65      1.04 o
   4  -6   4       55.06       52.04      1.04 o
   5  -6   4       40.44       30.83      0.73 o
   6  -6   4       29.70       26.04      0.86 o
   7  -6   4        0.00       -0.14      0.26 o
  -7  -5   4        1.25        1.21      0.83 o
  -6  -5   4        0.01       -0.45      0.45 o
  -5  -5   4        1.70        2.39      0.73 o
  -4  -5   4        5.91        5.67      0.54 o
  -3  -5   4        0.10       -0.30      0.30 o
  -2  -5   4        0.03       -0.17      0.17 o
  -1  -5   4       18.59       22.72      0.53 o
   0  -5   4      119.14      127.81      1.61 o
   1  -5   4      285.83      298.92      3.47 o
   2  -5   4       28.65       28.48      0.54 o
   3  -5   4       94.25       94.39      1.28 o
   4  -5   4       14.82       14.29      1.11 o
   5  -5   4       66.37       52.97      1.36 o
   6  -5   4       28.50       23.63      1.08 o
   7  -5   4        1.56        2.10      0.39 o
  -7  -4   4        0.25        0.81      0.74 o
  -6  -4   4        0.53        0.56      0.47 o
  -5  -4   4        4.13        3.95      0.55 o
  -4  -4   4      136.95      142.29      2.14 o
  -3  -4   4      174.40      175.71      2.39 o
  -2  -4   4      189.50      192.43      2.53 o
  -1  -4   4      165.47      155.46      2.32 o
   0  -4   4        9.41       12.90      0.34 o
   1  -4   4       88.72      105.04      1.26 o
   2  -4   4       56.54       63.74      1.40 o
   3  -4   4        7.64        9.14      0.28 o
   4  -4   4        7.13        7.67      0.34 o
   5  -4   4        2.20        2.56      0.19 o
   6  -4   4        0.04        0.07      0.19 o
   7  -4   4        0.39        0.14      0.20 o
  -7  -3   4        3.54        4.21      0.68 o
  -6  -3   4        0.32        0.26      0.43 o
  -5  -3   4        9.24        9.46      0.44 o
  -4  -3   4      193.39      188.27      2.41 o
  -3  -3   4       83.13       79.63      1.25 o
  -2  -3   4        0.19        0.08      0.19 o
  -1  -3   4       81.35       84.99      1.03 o
   0  -3   4       24.09       24.58      0.44 o
   1  -3   4      161.28      165.25      1.96 o
   2  -3   4      193.41      212.66      2.24 o
   3  -3   4        5.12        4.31      0.20 o
   4  -3   4       64.91       72.79      0.96 o
   5  -3   4        6.55        3.52      0.24 o
   6  -3   4        1.77        1.87      0.20 o
  -8  -2   4        1.71        2.19      0.62 o
  -7  -2   4        4.22        5.10      0.70 o
  -6  -2   4       12.41       12.74      1.52 o
  -5  -2   4       37.48       41.60      0.90 o
  -4  -2   4        1.77        0.98      0.20 o
  -3  -2   4      103.73      106.10      1.44 o
  -2  -2   4     1077.44     1065.27     11.02 o
  -1  -2   4      980.55      980.74      8.75 o
   0  -2   4      133.82      135.36      1.48 o
   1  -2   4      214.02      226.96      2.17 o
   2  -2   4       23.08       21.11      0.37 o
   3  -2   4      151.90      171.12      1.67 o
   4  -2   4      213.67      247.04      2.73 o
   5  -2   4        1.01        0.55      0.13 o
   6  -2   4        1.00        1.23      0.15 o
   7  -2   4        3.02        2.91      0.28 o
   8  -2   4        0.00        0.16      0.21 o
  -8  -1   4        0.08       -0.32      0.48 o
  -7  -1   4        0.00        0.16      0.44 o
  -6  -1   4       19.62       20.43      1.02 o
  -5  -1   4       28.39       28.35      0.66 o
  -4  -1   4      125.42      112.01      1.63 o
  -3  -1   4       32.71       31.44      0.55 o
  -2  -1   4       62.27       51.44      0.62 o
  -1  -1   4       18.42       23.07      0.37 o
   0  -1   4       53.05       61.25      0.62 o
   1  -1   4      935.06      969.18      8.64 o
   2  -1   4      623.02      651.08      5.89 o
   3  -1   4        2.91        3.68      0.14 o
   4  -1   4        3.94        4.02      0.18 o
   5  -1   4        0.00       -0.04      0.12 o
   6  -1   4        4.58        4.41      0.20 o
   7  -1   4        0.73        0.47      0.20 o
   8  -1   4       10.26       11.18      0.52 o
   9  -1   4        4.46        5.33      0.43 o
  -8   0   4        0.00       -0.40      0.44 o
  -7   0   4        5.86        8.12      0.74 o
  -6   0   4        2.00        2.47      0.48 o
  -5   0   4       13.33       14.34      0.51 o
  -4   0   4        5.32        5.26      0.29 o
  -3   0   4       11.18        9.87      0.31 o
  -2   0   4      286.98      290.36      2.61 o
  -1   0   4      186.58      188.71      1.73 o
   0   0   4       80.29       80.24      0.86 o
   1   0   4      354.52      383.78      3.47 o
   2   0   4     1216.96     1257.91     14.08 o
   3   0   4       48.84       51.74      0.56 o
   4   0   4        8.27        3.30      0.19 o
   5   0   4       78.36       78.51      1.08 o
   6   0   4      156.83      155.37      2.16 o
   7   0   4       51.65       50.94      1.39 o
   8   0   4       14.78       16.61      0.52 o
   9   0   4        6.15        6.47      0.58 o
  -8   1   4        0.26       -0.24      0.37 o
  -7   1   4        1.72        1.58      0.40 o
  -6   1   4        1.27        1.68      0.50 o
  -5   1   4        0.07        0.08      0.19 o
  -4   1   4       15.07       17.87      0.43 o
  -3   1   4       23.61       22.47      0.42 o
  -2   1   4      130.85      165.83      1.79 o
  -1   1   4       10.79        9.63      0.26 o
   0   1   4      264.71      277.42      2.75 o
   1   1   4      318.20      310.35      2.84 o
   2   1   4      164.73      145.68      1.41 o
   3   1   4       45.71       41.58      0.54 o
   4   1   4       37.22       37.62      0.51 o
   5   1   4       15.12       13.26      0.29 o
   6   1   4       58.29       50.94      1.16 o
   7   1   4        1.58        2.12      0.29 o
   8   1   4        5.53        6.19      1.04 o
   9   1   4        0.57        0.61      0.79 o
  -8   2   4        0.50        1.16      0.43 o
  -7   2   4        2.76        2.49      0.42 o
  -6   2   4       42.83       38.39      1.05 o
  -5   2   4       50.96       46.17      0.92 o
  -4   2   4        0.06        0.09      0.13 o
  -3   2   4        1.05        0.47      0.13 o
  -2   2   4        0.01        0.16      0.12 o
  -1   2   4       31.65       34.00      0.47 o
   0   2   4       72.11       69.62      0.77 o
   1   2   4        1.14        2.72      0.14 o
   2   2   4       54.18       54.44      0.64 o
   3   2   4       57.54       66.31      0.80 o
   4   2   4        2.34        3.02      0.18 o
   5   2   4       14.72       13.39      0.31 o
   6   2   4      124.88      120.44      1.38 o
   7   2   4      459.63      467.19      6.35 o
   8   2   4        3.04        3.27      0.37 o
   9   2   4        2.17        2.45      0.36 o
  -7   3   4        1.14        0.57      0.33 o
  -6   3   4        2.82        2.47      0.38 o
  -5   3   4       13.72       14.15      0.58 o
  -4   3   4        4.63        2.41      0.19 o
  -3   3   4        1.71        1.87      0.17 o
  -2   3   4      176.69      172.72      2.00 o
  -1   3   4      429.27      462.79      4.24 o
   0   3   4      578.14      574.87      5.14 o
   1   3   4     1017.37     1010.57      8.95 o
   2   3   4      819.88      860.18      7.60 o
   3   3   4     1620.89     1760.55     44.49 o
   4   3   4        1.58        2.44      0.17 o
   5   3   4        5.58        4.71      0.25 o
   6   3   4      129.42      129.40      1.62 o
   7   3   4        2.27        0.33      0.34 o
   8   3   4       13.62       11.82      0.64 o
   9   3   4        0.02        0.16      0.33 o
  -7   4   4        0.48        0.22      0.32 o
  -6   4   4        9.47       10.81      0.63 o
  -5   4   4      172.45      179.72      2.46 o
  -4   4   4        5.77        6.50      0.28 o
  -3   4   4        6.79        6.00      0.27 o
  -2   4   4      200.43      208.27      2.38 o
  -1   4   4     1244.08     1396.13     14.40 o
   0   4   4       18.81       21.04      0.36 o
   1   4   4       87.16       80.20      1.32 o
   2   4   4        1.95        2.81      0.16 o
   3   4   4        1.39        0.53      0.14 o
   4   4   4      123.79      145.79      2.10 o
   5   4   4        4.55        4.91      0.30 o
   6   4   4       12.33       12.31      0.50 o
   7   4   4        0.04       -0.28      0.29 o
   8   4   4        3.71        4.05      0.47 o
   9   4   4        0.30        1.03      0.39 o
  -7   5   4        3.45        4.21      0.44 o
  -6   5   4        7.76        7.32      0.49 o
  -5   5   4      176.87      180.91      2.72 o
  -4   5   4       60.78       58.80      0.86 o
  -3   5   4       60.72       63.72      0.94 o
  -2   5   4       23.01       24.08      0.60 o
  -1   5   4        0.07        0.04      0.12 o
   0   5   4      266.89      299.74      3.48 o
   1   5   4       78.62       86.42      1.05 o
   2   5   4       20.70       14.61      0.33 o
   3   5   4        0.31        1.31      0.18 o
   4   5   4       24.91       26.57      0.61 o
   5   5   4        0.51        0.25      0.17 o
   6   5   4       11.43       10.49      0.45 o
   7   5   4        1.34        1.81      0.37 o
   8   5   4       13.23       12.84      0.74 o
   9   5   4        1.80        2.69      0.60 o
  -7   6   4        0.52        0.75      0.33 o
  -6   6   4        0.03        0.35      0.23 o
  -5   6   4       11.36       10.84      0.45 o
  -4   6   4       14.34       13.70      0.57 o
  -3   6   4      607.72      600.31      5.95 o
  -2   6   4      152.34      145.00      1.66 o
  -1   6   4      191.01      196.54      2.32 o
   0   6   4       27.67       21.50      0.47 o
   1   6   4       10.80        6.41      0.28 o
   2   6   4      604.20      593.10      6.79 o
   3   6   4       83.62       86.56      1.29 o
   4   6   4       38.45       38.84      0.88 o
   5   6   4        7.79        5.60      0.36 o
   6   6   4        6.22        5.57      0.39 o
   7   6   4        0.03        0.37      0.34 o
   8   6   4        1.12        1.47      0.51 o
  -6   7   4        5.05        5.83      0.44 o
  -5   7   4       18.75       17.26      0.76 o
  -4   7   4        3.65        3.61      0.35 o
  -3   7   4        9.01        8.41      0.36 o
  -2   7   4      184.16      175.96      2.19 o
  -1   7   4       35.78       30.67      0.74 o
   0   7   4       31.97       32.39      0.81 o
   1   7   4       55.19       66.43      1.08 o
   2   7   4       57.42       55.26      1.09 o
   3   7   4       31.08       33.11      0.74 o
   4   7   4        0.06        0.26      0.22 o
   5   7   4       11.25       11.75      0.57 o
   6   7   4       16.69       15.81      0.77 o
   7   7   4        0.06        0.47      0.46 o
   8   7   4        0.72        0.50      0.53 o
  -6   8   4        3.91        4.45      0.47 o
  -5   8   4        0.13       -0.07      0.26 o
  -4   8   4        0.03        0.20      0.33 o
  -3   8   4       59.42       63.01      1.28 o
  -2   8   4        0.01        0.08      0.18 o
  -1   8   4        7.24        4.71      0.30 o
   0   8   4        7.07        4.29      0.33 o
   1   8   4        0.08       -0.15      0.18 o
   2   8   4      134.99      127.22      1.82 o
   3   8   4        1.46        1.24      0.25 o
   4   8   4       73.91       77.12      1.48 o
   5   8   4        2.41        2.66      0.60 o
   6   8   4        1.13        2.07      0.44 o
   7   8   4       34.83       34.87      2.15 o
   8   8   4        7.59        8.10      1.21 o
  -6   9   4        0.00       -0.14      0.31 o
  -5   9   4        0.18       -0.11      0.32 o
  -4   9   4        2.11        2.61      0.36 o
  -3   9   4       43.82       44.75      1.16 o
  -2   9   4        9.06        7.96      0.49 o
  -1   9   4       12.07       13.55      0.53 o
   0   9   4        5.06        2.34      0.31 o
   1   9   4       22.64       20.65      0.62 o
   2   9   4      131.69      128.70      1.90 o
   3   9   4      692.58      693.53     10.57 o
   4   9   4      217.22      224.89      4.81 o
   5   9   4        0.97        0.51      0.45 o
   6   9   4        2.50        3.96      0.65 o
   7   9   4        1.02        0.21      0.67 o
   8   9   4        0.07        0.48      0.74 o
  -5  10   4        0.87        0.62      0.42 o
  -4  10   4        5.32        5.01      0.51 o
  -3  10   4        9.56        7.64      0.52 o
  -2  10   4       10.64        9.06      0.56 o
  -1  10   4      119.55      109.32      1.75 o
   0  10   4        3.96        3.40      0.37 o
   1  10   4        5.65        3.87      0.46 o
   2  10   4        7.19        6.11      0.73 o
   3  10   4        2.90        3.79      0.60 o
   4  10   4        3.48        2.69      0.67 o
   5  10   4        2.75        2.69      0.65 o
   6  10   4        0.04        0.95      0.58 o
   7  10   4        0.71        1.06      0.81 o
  -4  11   4       16.37       19.82      1.08 o
  -3  11   4        0.12       -0.07      0.38 o
  -2  11   4        4.50        4.25      0.54 o
  -1  11   4        2.47        2.52      0.41 o
   0  11   4       57.33       53.53      1.31 o
   1  11   4       20.72       16.36      1.05 o
   2  11   4       11.80       10.65      0.90 o
   3  11   4        1.03        1.53      0.50 o
   4  11   4       36.53       32.06      1.89 o
   5  11   4       32.64       29.07      1.46 o
   6  11   4        0.59       -0.40      0.70 o
   7  11   4        0.36       -0.74      0.74 o
  -4  12   4        1.41        0.67      0.50 o
  -3  12   4       46.51       62.59      4.02 o
  -2  12   4        4.40        1.94      0.62 o
  -1  12   4        3.26        4.64      0.69 o
   0  12   4        7.87        5.14      0.61 o
   1  12   4        7.21        3.26      0.64 o
   2  12   4        4.79        4.67      0.70 o
   3  12   4        0.00        0.29      0.49 o
   4  12   4        0.06        0.30      0.53 o
   5  12   4        1.50        1.09      0.69 o
   6  12   4        0.19        0.28      0.86 o
  -3  13   4        9.44       11.99      1.00 o
  -2  13   4        1.77        2.14      0.60 o
  -1  13   4        1.49        3.50      0.92 o
   0  13   4        2.74        1.95      0.77 o
   1  13   4        1.98        2.36      0.62 o
   2  13   4        0.15        0.09      0.48 o
   3  13   4        0.04       -0.10      0.49 o
   4  13   4        1.13        2.08      0.83 o
   5  13   4        1.83        3.26      0.76 o
  -1  14   4        1.13        1.09      0.86 o
   0  14   4       15.74       17.45      1.85 o
   1  14   4       13.75       16.36      1.81 o
   2  14   4        0.64       -0.36      0.54 o
   3  14   4        0.21        0.42      0.58 o
   4  14   4        0.30        0.30      0.90 o
  -3 -11   5        0.54        1.07      1.06 o
  -2 -11   5        0.01        0.31      0.60 o
  -1 -11   5        1.41        2.13      0.95 o
   0 -11   5       11.36        9.56      1.46 o
   1 -11   5       11.77       10.14      1.46 o
   2 -11   5        0.15       -0.21      0.47 o
   3 -11   5        0.05        0.58      1.27 o
  -4 -10   5        0.02        0.70      0.70 o
  -3 -10   5        5.90        4.90      0.87 o
  -2 -10   5        0.07        0.20      0.53 o
  -1 -10   5        7.05        9.64      1.28 o
   0 -10   5       23.72       23.90      1.32 o
   1 -10   5        9.28        8.84      0.89 o
   2 -10   5       43.42       46.05      2.38 o
   3 -10   5        0.03       -0.02      0.38 o
   4 -10   5        3.47        3.29      0.64 o
  -5  -9   5        0.81        0.49      1.04 o
  -4  -9   5        0.01       -0.01      0.80 o
  -3  -9   5        0.14       -0.53      0.53 o
  -2  -9   5       28.66       28.92      1.46 o
  -1  -9   5        4.60        6.13      0.80 o
   0  -9   5       18.51       20.90      1.27 o
   1  -9   5       11.57       12.92      0.79 o
   2  -9   5        0.33        0.17      0.36 o
   3  -9   5        0.41        0.13      0.35 o
   4  -9   5        0.37       -0.28      0.28 o
   5  -9   5        0.47       -0.31      0.34 o
  -5  -8   5        0.18        0.26      0.60 o
  -4  -8   5        0.04       -0.09      0.63 o
  -3  -8   5        0.55        0.45      0.49 o
  -2  -8   5        2.13        2.12      0.59 o
  -1  -8   5        0.30       -0.30      0.30 o
   0  -8   5        3.02        3.62      0.41 o
   1  -8   5       28.35       31.11      0.94 o
   2  -8   5        1.97        2.52      0.38 o
   3  -8   5        7.75        7.82      0.52 o
   4  -8   5        0.40        0.01      0.28 o
   5  -8   5        4.14        5.25      0.49 o
   6  -8   5       11.01       10.00      0.60 o
  -6  -7   5        0.02        0.49      0.88 o
  -5  -7   5        0.18       -0.47      0.47 o
  -4  -7   5        0.96        0.56      0.54 o
  -3  -7   5        2.94        2.97      0.71 o
  -2  -7   5        7.33        6.10      0.45 o
  -1  -7   5        1.77        1.32      0.30 o
   0  -7   5        0.17       -0.25      0.25 o
   1  -7   5        9.69        9.42      0.50 o
   2  -7   5        8.73        8.30      0.47 o
   3  -7   5       39.96       38.20      0.97 o
   4  -7   5       35.53       33.69      0.90 o
   5  -7   5        3.44        1.78      0.32 o
   6  -7   5        3.98        4.78      0.42 o
   7  -7   5        5.43        3.83      0.50 o
  -6  -6   5        1.60        2.29      1.00 o
  -5  -6   5        1.03        0.73      0.54 o
  -4  -6   5        3.28        3.02      0.52 o
  -3  -6   5        0.39       -0.04      0.35 o
  -2  -6   5        3.20        2.60      0.32 o
  -1  -6   5        3.84        4.55      0.37 o
   0  -6   5        0.50        0.05      0.21 o
   1  -6   5       88.46       92.78      1.74 o
   2  -6   5        0.80        0.48      0.19 o
   3  -6   5       46.83       46.87      0.90 o
   4  -6   5       20.71       21.17      0.74 o
   5  -6   5        0.94        0.92      0.26 o
   6  -6   5       13.80       12.47      0.51 o
   7  -6   5        0.69        1.11      0.36 o
  -7  -5   5        0.25       -0.69      0.69 o
  -6  -5   5        0.92        1.85      0.86 o
  -5  -5   5        0.70        0.69      0.47 o
  -4  -5   5        0.00        0.09      0.33 o
  -3  -5   5        5.04        4.58      0.45 o
  -2  -5   5        0.26        0.35      0.19 o
  -1  -5   5       64.08       62.51      1.03 o
   0  -5   5       18.80       20.76      0.92 o
   1  -5   5       89.53       97.32      1.34 o
   2  -5   5        0.79        0.05      0.15 o
   3  -5   5       35.90       34.65      0.68 o
   4  -5   5        1.10       -0.07      0.22 o
   5  -5   5       26.07       22.95      0.72 o
   6  -5   5        9.75        8.18      0.45 o
  -7  -4   5        0.06       -0.72      0.72 o
  -6  -4   5        0.55       -0.05      0.49 o
  -5  -4   5        0.95        0.64      0.37 o
  -4  -4   5        7.68        8.23      0.55 o
  -3  -4   5      617.73      601.58     10.82 o
  -2  -4   5      146.32      150.38      2.10 o
  -1  -4   5       46.65       46.32      0.67 o
   0  -4   5      190.63      194.39      2.28 o
   1  -4   5      237.34      250.08      2.68 o
   2  -4   5       51.05       54.99      0.87 o
   3  -4   5       12.54       12.48      0.38 o
   4  -4   5       39.32       37.33      0.72 o
   5  -4   5       15.30       13.91      0.47 o
   6  -4   5        5.15        6.00      0.31 o
   7  -4   5        1.51        1.12      0.28 o
   8  -4   5        8.47        8.22      0.48 o
  -7  -3   5       22.68       24.54      2.99 o
  -6  -3   5        5.83        6.46      0.92 o
  -5  -3   5        0.27        0.23      0.35 o
  -4  -3   5       12.15       12.98      0.51 o
  -3  -3   5      134.30      129.65      1.85 o
  -2  -3   5      284.11      297.43      3.35 o
  -1  -3   5      127.88      135.80      1.69 o
   0  -3   5       31.96       36.19      0.65 o
   1  -3   5        7.32        7.01      0.33 o
   2  -3   5        4.24        2.82      0.22 o
   3  -3   5       14.70       14.01      0.34 o
   4  -3   5       17.55       19.27      0.39 o
   5  -3   5       18.16       17.80      0.43 o
   6  -3   5        0.03        0.09      0.17 o
   7  -3   5        0.00       -0.10      0.25 o
   8  -3   5        8.46        7.08      0.43 o
  -7  -2   5        0.16       -0.36      0.47 o
  -6  -2   5        9.10        9.64      0.85 o
  -5  -2   5       11.82       10.16      0.59 o
  -4  -2   5       57.71       61.66      1.11 o
  -3  -2   5      108.38      102.39      1.51 o
  -2  -2   5       43.92       44.54      1.03 o
  -1  -2   5        8.77       11.78      0.36 o
   0  -2   5        8.15       12.63      0.31 o
   1  -2   5       99.29      101.08      1.18 o
   2  -2   5      396.73      408.79      4.07 o
   3  -2   5       46.55       37.82      0.56 o
   4  -2   5      113.07      118.02      1.23 o
   5  -2   5      109.97      102.48      1.50 o
   6  -2   5       77.98       70.25      1.31 o
   7  -2   5        1.54        1.56      0.26 o
   8  -2   5        3.40        3.20      0.34 o
  -7  -1   5       10.92       13.61      1.02 o
  -6  -1   5        0.00        0.14      0.42 o
  -5  -1   5       12.43        9.49      0.55 o
  -4  -1   5        0.89        0.44      0.20 o
  -3  -1   5       16.88       16.08      0.39 o
  -2  -1   5       71.98       69.49      0.87 o
  -1  -1   5       81.80       80.42      0.93 o
   0  -1   5      216.63      221.97      1.92 o
   1  -1   5      460.87      440.76      4.33 o
   2  -1   5      707.10      689.65      7.24 o
   3  -1   5      455.60      460.29      4.54 o
   4  -1   5       28.51       22.64      0.40 o
   5  -1   5       23.19       23.18      0.49 o
   6  -1   5       22.88       19.38      0.45 o
   7  -1   5        0.20        0.10      0.17 o
   8  -1   5        0.12        0.26      0.27 o
   9  -1   5        0.61        1.22      0.33 o
  -7   0   5        0.01       -0.64      1.13 o
  -6   0   5        1.14        2.04      0.41 o
  -5   0   5        0.68        0.41      0.23 o
  -4   0   5       12.37       13.60      0.42 o
  -3   0   5       32.94       31.54      0.58 o
  -2   0   5       46.53       57.43      0.97 o
  -1   0   5      408.83      430.30      5.03 o
   0   0   5        2.58        2.48      0.15 o
   1   0   5        8.41        6.67      0.23 o
   2   0   5        0.01        0.26      0.12 o
   3   0   5       37.59       35.37      0.61 o
   4   0   5       11.68        8.67      0.30 o
   5   0   5      198.20      198.62      2.41 o
   6   0   5      222.88      218.17      4.14 o
   7   0   5       15.31       16.09      0.53 o
   8   0   5        2.34        2.75      0.29 o
   9   0   5       14.27       13.52      0.95 o
  -7   1   5        0.89        0.67      0.42 o
  -6   1   5        0.41       -0.25      0.33 o
  -5   1   5       13.71       11.23      0.51 o
  -4   1   5       24.91       23.33      0.68 o
  -3   1   5        0.55        0.62      0.17 o
  -2   1   5        6.72        5.49      0.24 o
  -1   1   5       42.99       45.46      0.56 o
   0   1   5        1.40        1.90      0.12 o
   1   1   5       97.56      100.68      1.07 o
   2   1   5     1285.60     1452.73     13.63 o
   3   1   5       41.14       44.06      0.60 o
   4   1   5       94.69       97.83      1.21 o
   5   1   5      440.12      444.14      4.71 o
   6   1   5      649.69      642.02      8.24 o
   7   1   5        0.17        0.17      0.25 o
   8   1   5        0.13        0.16      0.24 o
   9   1   5        3.82        3.74      0.47 o
  -7   2   5        0.02       -0.19      0.37 o
  -6   2   5        0.03       -0.34      0.34 o
  -5   2   5        2.80        0.97      0.31 o
  -4   2   5        7.58        5.33      0.29 o
  -3   2   5        0.00        0.57      0.15 o
  -2   2   5      143.08      131.59      1.51 o
  -1   2   5      242.09      258.49      2.66 o
   0   2   5      956.57      934.35     10.02 o
   1   2   5       10.23        5.13      0.25 o
   2   2   5      480.89      511.88      4.95 o
   3   2   5       51.30       54.55      0.77 o
   4   2   5       74.86       74.80      1.00 o
   5   2   5        6.63        6.96      0.30 o
   6   2   5        4.36        4.78      0.31 o
   7   2   5       37.49       36.02      1.30 o
   8   2   5       42.54       43.40      1.07 o
   9   2   5        0.18        0.17      0.47 o
  -7   3   5        9.95       12.99      0.74 o
  -6   3   5       87.95       94.18      1.93 o
  -5   3   5        0.00       -0.22      0.26 o
  -4   3   5        7.95       11.59      0.38 o
  -3   3   5       14.72       17.43      0.42 o
  -2   3   5      183.28      179.15      1.97 o
  -1   3   5        5.03        6.11      0.35 o
   0   3   5        0.26        0.34      0.11 o
   1   3   5        2.98        2.73      0.18 o
   2   3   5        2.19        2.54      0.17 o
   3   3   5       45.39       59.52      1.23 o
   4   3   5      264.85      281.62      3.12 o
   5   3   5       98.42      101.62      1.32 o
   6   3   5       22.01       21.41      0.55 o
   7   3   5       17.92       18.31      0.65 o
   8   3   5        0.52        0.39      0.32 o
   9   3   5        0.89        1.01      0.34 o
  -7   4   5        3.40        3.81      0.49 o
  -6   4   5        0.69        1.00      0.37 o
  -5   4   5        9.39       12.36      0.64 o
  -4   4   5       12.25       10.66      0.38 o
  -3   4   5        7.02        9.85      0.34 o
  -2   4   5      175.33      184.22      2.18 o
  -1   4   5      214.10      213.65      2.46 o
   0   4   5      121.10      145.30      1.59 o
   1   4   5      326.22      350.00      5.67 o
   2   4   5      213.99      243.63      2.50 o
   3   4   5       27.28       38.72      0.72 o
   4   4   5        0.25        0.12      0.14 o
   5   4   5       51.37       45.50      0.72 o
   6   4   5       19.44       18.25      0.54 o
   7   4   5        2.35        2.56      0.38 o
   8   4   5        5.50        5.45      0.50 o
   9   4   5        0.54        0.92      0.48 o
  -7   5   5        0.03        0.02      0.35 o
  -6   5   5       36.15       42.07      1.14 o
  -5   5   5      248.06      248.77      3.63 o
  -4   5   5      197.61      188.27      2.57 o
  -3   5   5       76.94       73.59      1.08 o
  -2   5   5       47.77       45.00      0.92 o
  -1   5   5       11.15       10.77      0.37 o
   0   5   5        5.74       11.15      0.32 o
   1   5   5      481.38      500.95      5.77 o
   2   5   5      102.58       96.82      1.25 o
   3   5   5        8.24        9.59      0.35 o
   4   5   5       20.96       22.60      0.53 o
   5   5   5        0.40        1.29      0.19 o
   6   5   5       17.41       16.47      0.55 o
   7   5   5        0.18        0.09      0.38 o
   8   5   5        3.28        2.87      0.45 o
   9   5   5        2.54        4.05      0.63 o
  -7   6   5        0.97        0.22      0.30 o
  -6   6   5        4.45        5.21      0.44 o
  -5   6   5        0.41        0.78      0.31 o
  -4   6   5       12.27       11.10      0.56 o
  -3   6   5      138.43      135.95      1.82 o
  -2   6   5       23.23       20.29      0.48 o
  -1   6   5        1.97        2.22      0.20 o
   0   6   5       42.02       52.02      0.83 o
   1   6   5        0.65        0.12      0.15 o
   2   6   5      149.32      151.18      1.83 o
   3   6   5       20.79       19.49      0.53 o
   4   6   5       28.91       33.47      0.82 o
   5   6   5        4.75        4.54      0.35 o
   6   6   5        2.85        3.16      0.32 o
   7   6   5       15.15       15.60      1.44 o
   8   6   5        0.12        0.54      0.47 o
  -6   7   5        2.14        2.24      0.46 o
  -5   7   5       17.23       17.31      0.60 o
  -4   7   5        7.47        5.76      0.38 o
  -3   7   5       26.18       24.63      0.59 o
  -2   7   5      254.40      246.30      2.90 o
  -1   7   5        8.49        7.56      0.37 o
   0   7   5        1.18        3.56      0.31 o
   1   7   5       13.15       13.09      0.45 o
   2   7   5       12.37        9.67      0.56 o
   3   7   5      163.80      156.46      2.34 o
   4   7   5       15.00       14.24      0.68 o
   5   7   5        1.43        2.05      0.32 o
   6   7   5       64.73       59.95      1.71 o
   7   7   5        0.95        0.51      0.47 o
   8   7   5        0.09        0.04      0.47 o
  -6   8   5       14.22       15.27      0.73 o
  -5   8   5       11.82       12.21      0.62 o
  -4   8   5       12.54       12.88      1.02 o
  -3   8   5        7.88        7.49      0.55 o
  -2   8   5       35.49       35.86      0.74 o
  -1   8   5        4.26        2.78      0.30 o
   0   8   5       12.45       12.86      0.65 o
   1   8   5       11.12       10.37      0.51 o
   2   8   5      165.70      164.60      2.54 o
   3   8   5      147.32      149.02      2.86 o
   4   8   5       37.04       38.08      1.79 o
   5   8   5       18.02       18.90      0.83 o
   6   8   5        0.45        0.45      0.34 o
   7   8   5        2.29        1.37      0.54 o
   8   8   5        9.13       10.40      1.41 o
  -5   9   5        0.57        0.50      0.34 o
  -4   9   5        0.29        0.00      0.28 o
  -3   9   5        0.48        0.68      0.30 o
  -2   9   5        0.43        0.02      0.23 o
  -1   9   5       25.93       17.42      0.60 o
   0   9   5        6.92        5.76      0.43 o
   1   9   5       16.90       15.64      0.72 o
   2   9   5        3.30        2.77      0.43 o
   3   9   5      251.56      244.75      4.23 o
   4   9   5      337.22      334.57      5.54 o
   5   9   5        1.20        1.09      0.49 o
   6   9   5        4.65        2.89      0.59 o
   7   9   5        3.60        2.57      0.88 o
   8   9   5        8.73        9.77      1.39 o
  -5  10   5       14.09       12.60      0.94 o
  -4  10   5        3.54        4.31      0.50 o
  -3  10   5        0.31        1.21      0.35 o
  -2  10   5       26.98       25.81      0.88 o
  -1  10   5       45.62       40.48      1.03 o
   0  10   5      220.22      177.62      3.25 o
   1  10   5       54.71       50.94      1.77 o
   2  10   5        6.34        5.38      0.65 o
   3  10   5        9.48        9.16      0.85 o
   4  10   5       67.80       60.16      2.03 o
   5  10   5        8.65        6.72      0.85 o
   6  10   5        2.73        3.11      0.65 o
   7  10   5        0.26        0.21      0.69 o
  -4  11   5       47.90       60.74      1.95 o
  -3  11   5        1.33        1.27      0.47 o
  -2  11   5       11.10       13.77      1.06 o
  -1  11   5       12.81       10.58      0.75 o
   0  11   5       24.42       20.44      1.42 o
   1  11   5        0.25       -0.37      0.37 o
   2  11   5        0.36        0.26      0.40 o
   3  11   5        0.35        0.16      0.42 o
   4  11   5        0.00       -0.40      0.40 o
   5  11   5        0.12        0.41      0.53 o
   6  11   5        3.55        4.05      1.04 o
   7  11   5        0.17        1.18      0.92 o
  -3  12   5        0.17       -0.44      0.44 o
  -2  12   5        0.05       -0.21      0.42 o
  -1  12   5        1.29        0.57      0.50 o
   0  12   5       11.52        8.62      0.75 o
   1  12   5        3.72        3.54      0.65 o
   2  12   5        0.76        0.40      0.75 o
   3  12   5       23.45       24.45      1.32 o
   4  12   5        0.18        0.37      0.50 o
   5  12   5       33.50       40.64      2.45 o
   6  12   5        0.68        2.06      1.02 o
  -2  13   5        6.12        8.91      1.30 o
  -1  13   5       36.69       35.95      2.25 o
   0  13   5        0.16       -0.16      0.63 o
   1  13   5        0.15       -0.11      0.49 o
   2  13   5       12.16       13.14      1.53 o
   3  13   5        0.03        0.72      0.55 o
   4  13   5        0.05       -0.49      0.49 o
   5  13   5        0.00        0.22      0.83 o
  -1  14   5        3.25        4.00      1.04 o
   0  14   5        2.21        1.41      0.90 o
   1  14   5        1.11        1.09      0.81 o
   2  14   5        3.90        6.07      0.87 o
   3  14   5        7.43        9.22      1.06 o
   4  14   5        0.00       -0.10      0.56 o
  -1 -11   6        6.68        7.92      1.46 o
   0 -11   6        4.86        4.63      1.14 o
   1 -11   6       30.39       31.73      2.31 o
   2 -11   6        7.53        7.13      1.29 o
  -3 -10   6        3.37        2.64      0.81 o
  -2 -10   6        1.74        1.94      0.70 o
  -1 -10   6        0.07        0.46      1.15 o
   0 -10   6        1.10        1.60      0.86 o
   1 -10   6        1.04        1.25      0.83 o
   2 -10   6        1.95        2.45      0.88 o
   3 -10   6        1.85        1.49      0.50 o
   4 -10   6        5.72        7.39      1.21 o
  -4  -9   6        1.12        0.43      0.66 o
  -3  -9   6        0.26        0.33      0.59 o
  -2  -9   6        0.16       -0.11      0.54 o
  -1  -9   6        0.13        0.38      0.55 o
   0  -9   6        6.11        4.88      1.12 o
   1  -9   6        5.15        5.49      0.72 o
   2  -9   6       25.20       28.45      1.22 o
   3  -9   6        0.84        0.70      0.42 o
   4  -9   6        0.61        1.25      0.54 o
   5  -9   6        0.08        0.02      0.49 o
  -5  -8   6        2.07        0.49      0.97 o
  -4  -8   6        0.10       -0.14      0.63 o
  -3  -8   6        1.42        0.93      0.61 o
  -2  -8   6        3.71        3.78      0.94 o
  -1  -8   6        1.35        0.55      0.49 o
   0  -8   6        1.06        0.44      0.40 o
   1  -8   6        4.49        5.15      0.47 o
   2  -8   6        0.60        0.59      0.35 o
   3  -8   6        0.20       -0.14      0.41 o
   4  -8   6        0.27       -0.08      0.34 o
   5  -8   6        0.33        0.06      0.35 o
  -5  -7   6        1.10        2.24      1.09 o
  -4  -7   6        0.00        0.08      0.55 o
  -3  -7   6        1.52        1.52      0.47 o
  -2  -7   6        1.09        1.54      0.43 o
  -1  -7   6        0.63        0.85      0.31 o
   0  -7   6        0.08       -0.16      0.28 o
   1  -7   6        0.01        0.11      0.27 o
   2  -7   6        2.98        3.34      0.43 o
   3  -7   6        0.26        0.25      0.27 o
   4  -7   6       74.10       69.70      1.58 o
   5  -7   6       10.16        9.21      0.63 o
   6  -7   6        0.05       -0.26      0.31 o
  -6  -6   6        1.59        2.10      1.04 o
  -5  -6   6        0.02        0.28      0.56 o
  -4  -6   6        4.96        4.26      0.78 o
  -3  -6   6        3.61        3.95      0.54 o
  -2  -6   6        2.58        2.20      0.45 o
  -1  -6   6        5.43        4.14      0.35 o
   0  -6   6      174.63      179.07      3.10 o
   1  -6   6        6.44        7.23      0.42 o
   2  -6   6       25.85       25.77      1.04 o
   3  -6   6        2.85        3.19      0.41 o
   4  -6   6       19.97       18.23      0.75 o
   5  -6   6       27.60       27.12      0.87 o
   6  -6   6       10.42        9.57      0.55 o
   7  -6   6       44.95       47.65      2.60 o
  -6  -5   6        1.05        0.39      0.86 o
  -5  -5   6       10.68       13.77      1.15 o
  -4  -5   6      113.27      111.37      2.48 o
  -3  -5   6        9.60        8.08      0.66 o
  -2  -5   6        1.66        1.35      0.36 o
  -1  -5   6        9.30        8.48      0.37 o
   0  -5   6       11.58       11.40      0.61 o
   1  -5   6       36.80       40.69      0.84 o
   2  -5   6        1.89        2.63      0.36 o
   3  -5   6       26.89       28.54      0.85 o
   4  -5   6        2.81        2.82      0.35 o
   5  -5   6        1.89        2.52      0.35 o
   6  -5   6        0.14        0.05      0.29 o
   7  -5   6        4.69        6.85      0.76 o
  -6  -4   6        0.92        1.53      0.85 o
  -5  -4   6        2.02        2.17      0.59 o
  -4  -4   6        0.15       -0.01      0.37 o
  -3  -4   6       28.10       31.00      1.14 o
  -2  -4   6       19.68       20.12      0.64 o
  -1  -4   6       14.01       12.55      0.44 o
   0  -4   6      141.16      141.30      1.97 o
   1  -4   6        4.85        5.41      0.39 o
   2  -4   6        0.71        0.78      0.22 o
   3  -4   6      122.53      127.67      1.65 o
   4  -4   6       11.27        9.09      0.43 o
   5  -4   6        5.98        6.01      0.37 o
   6  -4   6        0.05        0.02      0.20 o
   7  -4   6        1.12        0.97      0.33 o
   8  -4   6        0.72        0.82      0.34 o
  -7  -3   6        0.20        0.93      0.86 o
  -5  -3   6        1.42        0.74      0.39 o
  -4  -3   6       94.28       99.79      1.88 o
  -3  -3   6        1.47        0.88      0.55 o
  -2  -3   6      142.97      133.08      1.75 o
  -1  -3   6      156.90      153.39      1.91 o
   0  -3   6        1.64        2.49      0.22 o
   1  -3   6       11.31       13.19      0.76 o
   2  -3   6       63.49       63.94      1.02 o
   3  -3   6       25.13       28.77      0.89 o
   4  -3   6       59.82       53.67      0.81 o
   5  -3   6       48.34       44.61      0.89 o
   6  -3   6       15.96       16.84      0.68 o
   7  -3   6        0.01        0.00      0.21 o
   8  -3   6        1.35        1.10      0.33 o
  -7  -2   6        0.07       -0.12      0.70 o
  -6  -2   6       14.90       15.80      1.41 o
  -5  -2   6       16.03       11.77      0.91 o
  -4  -2   6        5.12        5.01      0.46 o
  -3  -2   6       74.73       67.53      1.21 o
  -2  -2   6       10.53       13.20      0.45 o
  -1  -2   6        0.37        0.87      0.18 o
   0  -2   6        1.71        0.66      0.16 o
   1  -2   6        9.78       11.94      0.37 o
   2  -2   6      295.51      307.87      3.16 o
   3  -2   6      113.43      121.10      1.40 o
   4  -2   6        0.13       -0.16      0.16 o
   5  -2   6        1.35        0.16      0.17 o
   6  -2   6        6.50        7.06      0.36 o
   7  -2   6        2.00        2.05      0.24 o
   8  -2   6       16.73       18.85      0.75 o
  -7  -1   6        0.67        0.85      0.57 o
  -6  -1   6        9.04       10.02      0.88 o
  -5  -1   6        0.15        0.27      0.52 o
  -4  -1   6        0.20        0.31      0.25 o
  -3  -1   6        3.98        4.62      0.79 o
  -2  -1   6        2.06        1.01      0.20 o
  -1  -1   6       97.23       97.98      1.20 o
   0  -1   6        1.90        2.01      0.15 o
   1  -1   6       20.75       19.84      0.41 o
   2  -1   6      115.76      132.00      1.63 o
   3  -1   6       95.49      109.78      1.27 o
   4  -1   6      236.37      237.88      2.33 o
   5  -1   6      781.49      779.84      8.09 o
   6  -1   6        2.33        1.83      0.25 o
   7  -1   6        6.30        6.26      0.36 o
   8  -1   6       17.82       17.52      0.75 o
  -7   0   6        0.46       -0.19      0.54 o
  -6   0   6        0.18       -0.29      0.42 o
  -5   0   6        1.22        0.58      0.33 o
  -4   0   6        6.25        5.24      0.38 o
  -3   0   6       12.64       13.71      0.52 o
  -2   0   6       15.55       16.60      0.45 o
  -1   0   6       20.12       17.26      0.43 o
   0   0   6      364.45      356.15      4.31 o
   1   0   6      597.93      575.62      6.03 o
   2   0   6      223.18      230.37      2.84 o
   3   0   6      350.74      393.18      4.60 o
   4   0   6        6.90        6.68      0.28 o
   5   0   6      181.27      174.39      2.18 o
   6   0   6       16.16       14.57      0.80 o
   7   0   6        0.21        0.05      0.22 o
   8   0   6        0.04        0.15      0.24 o
   9   0   6        0.38        0.48      0.51 o
  -7   1   6        0.00       -0.44      0.44 o
  -6   1   6        0.45        0.59      0.47 o
  -5   1   6        4.44        3.64      0.41 o
  -4   1   6        9.09        8.53      0.42 o
  -3   1   6       13.15       16.90      0.52 o
  -2   1   6       21.13       27.22      0.52 o
  -1   1   6      309.59      309.42      3.16 o
   0   1   6        8.22        6.35      0.29 o
   1   1   6        6.36        9.23      0.30 o
   2   1   6        5.53        6.08      0.21 o
   3   1   6      157.47      167.60      1.94 o
   4   1   6        0.91        1.03      0.15 o
   5   1   6      171.27      175.08      2.04 o
   6   1   6      147.06      150.95      3.05 o
   7   1   6       54.48       57.13      1.98 o
   8   1   6       36.67       37.33      1.00 o
   9   1   6        0.12        0.52      0.37 o
  -7   2   6        0.72        0.39      0.52 o
  -6   2   6        5.05        4.52      0.55 o
  -5   2   6        0.93       -0.07      0.32 o
  -4   2   6        1.53        0.63      0.24 o
  -3   2   6       14.09       13.22      0.40 o
  -2   2   6      235.18      246.86      3.07 o
  -1   2   6      163.78      163.88      1.69 o
   0   2   6      241.77      235.69      2.65 o
   1   2   6      150.27      153.00      1.66 o
   2   2   6      723.22      768.19      7.92 o
   3   2   6      140.72      178.16      1.96 o
   4   2   6       64.89       59.33      0.86 o
   5   2   6       71.08       68.03      0.98 o
   6   2   6        7.73        6.79      0.40 o
   7   2   6        0.73        0.48      0.27 o
   8   2   6        5.47        5.64      0.46 o
   9   2   6        4.13        3.03      0.52 o
  -7   3   6       11.58       14.98      1.03 o
  -6   3   6       54.96       63.38      1.56 o
  -5   3   6       51.42       49.40      1.58 o
  -4   3   6       33.19       31.30      0.68 o
  -3   3   6       58.02       61.18      0.91 o
  -2   3   6      209.20      228.88      2.48 o
  -1   3   6       60.04       68.02      0.92 o
   0   3   6        7.16        9.12      0.30 o
   1   3   6      208.94      227.93      2.57 o
   2   3   6        8.59        4.59      0.24 o
   3   3   6       10.48       14.73      0.44 o
   4   3   6        0.21        0.34      0.15 o
   5   3   6       44.52       45.65      0.76 o
   6   3   6        1.03        1.23      0.27 o
   7   3   6        0.73        0.54      0.27 o
   8   3   6       16.24       14.51      0.70 o
   9   3   6        0.58        0.74      0.35 o
  -7   4   6        1.72        3.33      0.60 o
  -6   4   6       34.14       37.41      1.16 o
  -5   4   6       83.08       83.03      1.58 o
  -4   4   6       32.41       31.87      0.70 o
  -3   4   6        8.36        6.66      0.32 o
  -2   4   6       81.84       80.14      1.16 o
  -1   4   6        0.09        0.25      0.16 o
   0   4   6       16.31       16.35      0.46 o
   1   4   6      157.98      160.93      2.09 o
   2   4   6       38.01       30.41      0.54 o
   3   4   6       41.44       42.26      0.79 o
   4   4   6       51.73       57.67      0.90 o
   5   4   6        2.75        1.72      0.21 o
   6   4   6        0.04       -0.12      0.19 o
   7   4   6       31.43       31.14      0.86 o
   8   4   6        0.21        0.73      0.35 o
   9   4   6        4.28        5.66      0.55 o
  -6   5   6        0.72        0.85      0.39 o
  -5   5   6       17.11       17.61      0.72 o
  -4   5   6       44.23       42.93      0.93 o
  -3   5   6       60.72       65.47      1.12 o
  -2   5   6      309.19      313.18      3.59 o
  -1   5   6       49.01       42.36      0.76 o
   0   5   6      101.03       94.21      1.38 o
   1   5   6      932.48      974.51     10.04 o
   2   5   6      102.61      102.17      1.47 o
   3   5   6      152.45      160.25      2.11 o
   4   5   6        8.47        5.97      0.51 o
   5   5   6        0.68        1.42      0.22 o
   6   5   6        3.32        2.75      0.30 o
   7   5   6        4.92        3.85      0.45 o
   8   5   6        0.03        0.07      0.33 o
   9   5   6        1.05        1.38      0.53 o
  -6   6   6       16.53       18.74      1.13 o
  -5   6   6        2.16        3.81      0.42 o
  -4   6   6        0.20       -0.20      0.26 o
  -3   6   6      231.59      234.75      3.07 o
  -2   6   6        6.62        7.45      0.36 o
  -1   6   6       26.55       25.69      0.60 o
   0   6   6       62.78       67.65      1.01 o
   1   6   6       39.75       47.99      0.80 o
   2   6   6        4.92        6.18      0.31 o
   3   6   6       13.60       12.19      0.46 o
   4   6   6        0.64        0.66      0.29 o
   5   6   6        0.48        0.20      0.22 o
   6   6   6       24.28       25.60      0.72 o
   7   6   6        2.91        2.82      0.57 o
   8   6   6        3.63        4.53      0.67 o
  -6   7   6        2.14        3.05      0.40 o
  -5   7   6        6.02        7.01      0.46 o
  -4   7   6        9.17        9.61      0.49 o
  -3   7   6       76.03       76.85      1.20 o
  -2   7   6       89.96       91.51      1.25 o
  -1   7   6       17.35       14.37      0.47 o
   0   7   6        2.98        2.97      0.30 o
   1   7   6        9.77        9.89      0.48 o
   2   7   6      214.29      191.22      2.66 o
   3   7   6       34.28       35.41      0.80 o
   4   7   6       12.09       15.03      0.65 o
   5   7   6       35.17       35.02      0.93 o
   6   7   6       45.43       40.75      1.50 o
   7   7   6       61.63       55.84      4.57 o
   8   7   6        1.93        2.38      0.62 o
  -6   8   6        2.40        3.40      0.85 o
  -5   8   6       18.71       23.41      0.91 o
  -4   8   6        3.85        3.67      0.41 o
  -3   8   6        1.59        1.46      0.32 o
  -2   8   6        4.20        2.64      0.38 o
  -1   8   6       14.63        8.97      0.52 o
   0   8   6       80.30       70.98      1.41 o
   1   8   6       41.17       45.44      1.07 o
   2   8   6      411.51      392.48      5.36 o
   3   8   6     1207.41     1212.87     17.91 o
   4   8   6        1.87        1.82      0.40 o
   5   8   6        5.16        5.41      0.53 o
   6   8   6        0.01        0.21      0.35 o
   7   8   6        8.48        7.60      0.96 o
   8   8   6        0.00        0.11      0.69 o
  -5   9   6        5.74        6.09      1.10 o
  -4   9   6        0.31        0.34      0.32 o
  -3   9   6       46.63       52.36      1.25 o
  -2   9   6       40.78       39.05      0.92 o
  -1   9   6      109.99       96.40      2.09 o
   0   9   6        0.38        0.18      0.25 o
   1   9   6       29.62       27.89      0.95 o
   2   9   6       15.12       17.17      0.80 o
   3   9   6       48.25       44.43      1.65 o
   4   9   6       17.73       15.31      1.09 o
   5   9   6        1.83        0.99      0.55 o
   6   9   6        0.25        0.14      0.40 o
   7   9   6        2.87        2.20      0.88 o
   8   9   6        1.11        1.88      0.81 o
  -5  10   6        0.00       -0.61      0.64 o
  -4  10   6        6.66        6.13      0.70 o
  -3  10   6       10.48       12.14      0.79 o
  -2  10   6        1.03        1.75      0.77 o
  -1  10   6       21.69       22.26      0.82 o
   0  10   6      101.50       87.62      1.97 o
   1  10   6        0.86        0.38      0.33 o
   2  10   6        3.44        3.20      0.57 o
   3  10   6       99.17       96.51      2.70 o
   4  10   6        6.34        6.14      0.81 o
   5  10   6        4.79        4.90      0.73 o
   6  10   6        1.10        0.92      0.72 o
   7  10   6        0.08       -0.63      0.63 o
  -4  11   6       18.82       25.77      1.28 o
  -3  11   6        1.03        1.95      1.01 o
  -2  11   6        0.99        0.38      0.40 o
  -1  11   6       20.18       16.70      1.06 o
   0  11   6        3.73        3.83      0.50 o
   1  11   6       10.08        8.57      0.83 o
   2  11   6        2.57        2.25      0.55 o
   3  11   6        0.98        1.60      0.53 o
   4  11   6        1.68        1.29      0.55 o
   5  11   6        0.21       -0.12      0.49 o
   6  11   6        0.70        1.29      0.81 o
   7  11   6        0.03        0.28      0.79 o
  -3  12   6       13.74       19.94      1.22 o
  -2  12   6        8.29       10.10      0.95 o
  -1  12   6        1.56        0.28      0.60 o
   0  12   6        0.18       -0.18      0.63 o
   1  12   6        3.96        4.07      0.68 o
   2  12   6        1.12        0.71      0.52 o
   3  12   6        2.42        2.26      0.63 o
   4  12   6        0.10        0.29      0.50 o
   5  12   6        0.01       -0.10      0.57 o
   6  12   6        4.29        3.94      1.13 o
  -2  13   6        1.65        2.06      0.85 o
  -1  13   6        1.89        1.34      0.79 o
   0  13   6        0.95        0.77      0.76 o
   1  13   6       13.85       14.29      1.15 o
   2  13   6       10.38       14.01      1.16 o
   3  13   6        0.15       -0.26      0.49 o
   4  13   6        2.73        2.34      0.71 o
   5  13   6        1.26        2.32      0.72 o
   0  14   6        3.60        4.28      1.09 o
   1  14   6        4.91        6.58      1.29 o
   2  14   6        3.37        5.01      0.90 o
   3  14   6        4.27        5.91      0.91 o
  -1 -10   7        2.08        2.80      1.06 o
   0 -10   7        0.00       -0.49      0.76 o
   1 -10   7        9.30        9.12      1.44 o
   2 -10   7        8.30        7.34      1.30 o
  -3  -9   7        0.20       -0.38      0.62 o
  -2  -9   7        3.60        2.97      0.75 o
  -1  -9   7        0.12       -0.05      0.52 o
   0  -9   7        0.03        0.07      0.69 o
   1  -9   7        8.16        8.29      1.29 o
   2  -9   7        1.49        1.50      0.74 o
   3  -9   7       11.08       13.09      1.08 o
   4  -9   7        0.09       -0.52      0.52 o
  -4  -8   7        0.00       -0.53      0.53 o
  -3  -8   7        0.13       -0.52      0.52 o
  -2  -8   7        4.16        3.84      1.21 o
  -1  -8   7        0.93        1.70      0.62 o
   0  -8   7        2.89        2.37      0.63 o
   1  -8   7        0.48        0.12      0.65 o
   2  -8   7        2.36        2.54      0.48 o
   3  -8   7       40.09       39.69      1.59 o
   4  -8   7        0.69        0.67      0.49 o
   5  -8   7        2.12        1.89      0.57 o
  -4  -7   7        0.15       -0.53      0.53 o
  -3  -7   7        2.82        3.30      0.76 o
  -2  -7   7        0.64        0.64      0.57 o
  -1  -7   7        4.93        5.47      0.75 o
   0  -7   7        8.14        8.73      0.86 o
   1  -7   7        0.01        0.14      0.28 o
   2  -7   7        1.77        1.80      0.54 o
   3  -7   7        3.66        3.42      0.63 o
   4  -7   7        2.71        2.75      0.48 o
   5  -7   7        3.36        2.78      0.45 o
   6  -7   7        2.99        3.32      0.47 o
  -5  -6   7        1.72        0.90      0.95 o
  -4  -6   7        1.92        2.68      0.70 o
  -3  -6   7        0.51        1.23      0.44 o
  -2  -6   7        0.13        0.23      0.37 o
  -1  -6   7        2.12        2.19      0.45 o
   0  -6   7        0.64        0.93      0.39 o
   1  -6   7       10.94       10.66      0.97 o
   2  -6   7        2.55        1.85      0.37 o
   3  -6   7        5.48        5.03      0.70 o
   4  -6   7        3.61        4.38      0.49 o
   5  -6   7       18.13       17.34      0.86 o
   6  -6   7        2.41        4.18      0.55 o
  -5  -5   7        3.32        4.10      1.14 o
  -4  -5   7       32.47       31.54      1.54 o
  -3  -5   7       78.43       72.63      4.34 o
  -2  -5   7        1.63        2.63      0.87 o
  -1  -5   7       32.68       33.64      1.73 o
   0  -5   7       14.17       15.20      0.63 o
   1  -5   7       17.03       17.06      0.69 o
   2  -5   7       14.02       12.90      0.71 o
   3  -5   7       10.82        9.80      0.75 o
   4  -5   7        6.43        5.58      0.59 o
   5  -5   7        0.07       -0.21      0.32 o
   6  -5   7        1.51        1.82      0.52 o
   7  -5   7        1.18        0.93      0.58 o
  -6  -4   7        0.27        1.21      0.95 o
  -5  -4   7        0.89        0.04      0.79 o
  -4  -4   7        6.68        5.27      0.62 o
  -3  -4   7      103.99       99.00      5.42 o
  -2  -4   7       29.40       29.21      1.99 o
  -1  -4   7        0.47        0.83      0.32 o
   0  -4   7       45.68       45.94      0.91 o
   1  -4   7       47.29       49.55      1.29 o
   2  -4   7        0.48       -0.03      0.24 o
   3  -4   7        0.00       -0.19      0.19 o
   4  -4   7        0.06       -0.06      0.22 o
   5  -4   7        6.04        5.05      0.44 o
   6  -4   7        1.92        2.08      0.34 o
   7  -4   7        2.38        2.03      0.42 o
  -6  -3   7        0.77        0.05      0.76 o
  -5  -3   7        0.96        1.41      0.81 o
  -4  -3   7        2.88        1.96      0.47 o
  -3  -3   7      123.87      130.71      2.81 o
  -2  -3   7       35.07       35.40      0.94 o
  -1  -3   7        0.00        0.06      0.18 o
   0  -3   7        6.93        7.58      0.34 o
   1  -3   7       19.07       17.00      0.56 o
   2  -3   7       57.55       58.39      1.22 o
   3  -3   7       33.30       31.72      0.59 o
   4  -3   7        4.27        3.38      0.33 o
   5  -3   7        0.71        0.22      0.22 o
   6  -3   7        1.62        1.26      0.47 o
   7  -3   7       11.02       11.95      0.62 o
   8  -3   7       20.19       23.43      0.92 o
  -6  -2   7        1.74        3.79      1.04 o
  -5  -2   7        4.93        5.51      0.76 o
  -4  -2   7        0.13       -0.08      0.30 o
  -3  -2   7        2.63        3.46      0.40 o
  -2  -2   7        6.69        7.14      0.41 o
  -1  -2   7        0.00       -0.09      0.10 o
   0  -2   7        0.85        0.55      0.17 o
   1  -2   7        9.37        9.59      0.49 o
   2  -2   7        8.16        9.58      0.38 o
   3  -2   7      160.62      159.54      1.80 o
   4  -2   7       85.50       84.17      1.10 o
   5  -2   7        8.06        7.63      0.42 o
   6  -2   7        9.11        8.92      0.44 o
   7  -2   7        1.57        1.63      0.30 o
   8  -2   7        0.13        0.49      0.35 o
  -6  -1   7        0.18        0.10      0.52 o
  -5  -1   7        0.52        0.66      0.77 o
  -4  -1   7        0.72        0.16      0.46 o
  -3  -1   7        2.43        2.70      0.37 o
  -2  -1   7        0.09       -0.06      0.21 o
  -1  -1   7       26.22       26.81      0.67 o
   0  -1   7        1.51        1.64      0.40 o
   1  -1   7        0.00       -0.14      0.14 o
   2  -1   7      162.55      161.07      1.98 o
   3  -1   7       45.84       50.13      0.83 o
   4  -1   7      146.40      153.44      2.24 o
   5  -1   7      166.56      170.09      2.83 o
   6  -1   7        8.44        7.33      0.45 o
   7  -1   7       30.42       30.17      1.00 o
   8  -1   7       14.70       15.01      2.08 o
  -6   0   7        1.85        2.00      0.99 o
  -5   0   7        0.32       -0.10      0.41 o
  -4   0   7       10.08        9.59      0.57 o
  -3   0   7        1.08        1.18      0.26 o
  -2   0   7        5.96        5.84      0.36 o
  -1   0   7       58.74       61.12      1.04 o
   0   0   7      151.22      151.61      2.36 o
   1   0   7      267.64      291.42      4.63 o
   2   0   7      486.86      543.69      6.33 o
   3   0   7       70.63       76.07      1.09 o
   4   0   7      193.36      188.56      2.08 o
   5   0   7      479.07      470.79      5.49 o
   6   0   7       29.56       30.38      0.85 o
   7   0   7        7.98        7.78      0.47 o
   8   0   7        0.02        0.11      0.27 o
  -6   1   7        0.03        0.08      1.03 o
  -5   1   7        0.14        0.28      0.44 o
  -4   1   7        2.60        3.71      0.36 o
  -3   1   7       42.92       40.74      0.87 o
  -2   1   7        4.75        3.25      0.24 o
  -1   1   7        1.96        1.51      0.17 o
   0   1   7      101.99       86.65      2.14 o
   1   1   7      185.93      211.37      2.74 o
   2   1   7      144.64      154.56      2.06 o
   3   1   7       26.67       24.24      0.58 o
   4   1   7       27.86       26.34      0.54 o
   5   1   7       37.69       37.89      0.81 o
   6   1   7        0.17        0.20      0.27 o
   7   1   7        0.03       -0.25      0.25 o
   8   1   7       14.98       15.63      0.68 o
  -6   2   7       11.47       11.38      0.95 o
  -5   2   7       13.68       14.40      0.95 o
  -4   2   7        4.60        2.18      0.32 o
  -3   2   7       62.71       54.58      0.98 o
  -2   2   7       32.84       29.32      0.61 o
  -1   2   7        5.54        4.05      0.23 o
   0   2   7        1.48        0.71      0.15 o
   1   2   7        6.07        5.58      0.31 o
   2   2   7        3.11        4.66      0.27 o
   3   2   7       35.83       38.15      0.65 o
   4   2   7       21.46       20.00      0.64 o
   5   2   7       49.25       54.13      0.96 o
   6   2   7      116.52      122.38      1.96 o
   7   2   7       11.92       12.04      0.56 o
   8   2   7       24.86       26.92      0.93 o
   9   2   7        7.71        7.87      0.55 o
  -6   3   7        1.21        2.12      0.58 o
  -5   3   7        9.72        9.72      0.68 o
  -4   3   7        1.72        0.90      0.24 o
  -3   3   7       49.83       50.78      0.90 o
  -2   3   7       49.48       48.37      0.84 o
  -1   3   7        2.95        3.74      0.24 o
   0   3   7       94.21       97.91      1.30 o
   1   3   7        0.20        0.22      0.15 o
   2   3   7        2.11        4.94      0.29 o
   3   3   7        0.27        0.46      0.16 o
   4   3   7       33.16       27.47      0.57 o
   5   3   7       94.60      100.23      1.36 o
   6   3   7       59.07       59.16      1.26 o
   7   3   7        1.61        2.00      0.32 o
   8   3   7        6.32        6.85      0.54 o
   9   3   7        1.52        1.30      0.38 o
  -6   4   7       33.93       33.21      1.41 o
  -5   4   7       37.05       34.86      1.13 o
  -4   4   7       34.63       33.25      1.01 o
  -3   4   7       14.61       12.17      0.46 o
  -2   4   7       30.54       31.92      0.67 o
  -1   4   7        5.03        5.13      0.67 o
   0   4   7      217.08      228.93      2.89 o
   1   4   7       69.72       72.21      1.15 o
   2   4   7        1.23        0.49      0.16 o
   3   4   7        0.71        0.23      0.19 o
   4   4   7       10.88       12.53      0.40 o
   5   4   7       39.92       45.16      0.81 o
   6   4   7        0.27        0.34      0.28 o
   7   4   7        0.63        0.30      0.29 o
   8   4   7        0.33        0.24      0.34 o
   9   4   7        7.95       10.07      0.85 o
  -6   5   7        1.61        2.82      0.92 o
  -5   5   7        1.33        1.17      0.35 o
  -4   5   7       19.01       20.28      0.74 o
  -3   5   7        0.09        0.02      0.21 o
  -2   5   7       12.61       13.67      0.53 o
  -1   5   7        2.86        2.73      0.28 o
   0   5   7       15.13       16.53      0.51 o
   1   5   7       14.40       18.18      0.70 o
   2   5   7       22.98       29.47      0.62 o
   3   5   7       16.23       19.86      0.62 o
   4   5   7        0.27       -0.07      0.19 o
   5   5   7       36.06       26.15      0.67 o
   6   5   7       47.69       44.28      1.30 o
   7   5   7        2.65        2.80      0.43 o
   8   5   7        9.19       10.60      0.87 o
  -6   6   7        1.65        2.25      0.81 o
  -5   6   7        0.47        0.11      0.32 o
  -4   6   7        0.12       -0.21      0.28 o
  -3   6   7        2.48        2.85      0.33 o
  -2   6   7      302.89      297.19      3.80 o
  -1   6   7       82.48       75.80      1.29 o
   0   6   7        3.33        2.74      0.25 o
   1   6   7      238.99      215.09      2.55 o
   2   6   7      641.98      603.57      7.00 o
   3   6   7       21.68       24.81      0.65 o
   4   6   7       57.59       57.19      1.42 o
   5   6   7       43.16       34.97      0.82 o
   6   6   7       81.89       72.90      2.01 o
   7   6   7        4.98        5.47      0.67 o
   8   6   7        0.05       -0.20      0.44 o
  -5   7   7       12.48       13.79      0.83 o
  -4   7   7        8.77        6.61      0.50 o
  -3   7   7       35.09       31.80      0.92 o
  -2   7   7       90.17       86.14      1.33 o
  -1   7   7        1.89        1.44      0.26 o
   0   7   7        3.02        3.72      0.31 o
   1   7   7       48.13       49.87      0.97 o
   2   7   7       73.18       78.03      1.48 o
   3   7   7       15.22       15.16      0.78 o
   4   7   7       97.38       98.00      2.21 o
   5   7   7        0.06        0.17      0.31 o
   6   7   7        0.34       -0.42      0.50 o
   7   7   7       11.89       10.68      1.37 o
   8   7   7        0.10        0.35      0.49 o
  -5   8   7        1.17        1.02      0.37 o
  -4   8   7        3.57        4.35      0.44 o
  -3   8   7        0.30        0.36      0.27 o
  -2   8   7        0.03       -0.06      0.22 o
  -1   8   7        6.28        4.23      0.38 o
   0   8   7        0.68        1.32      0.29 o
   1   8   7        0.42        0.54      0.26 o
   2   8   7      296.35      282.41      5.91 o
   3   8   7      439.40      444.84     10.17 o
   4   8   7        0.19       -0.01      0.33 o
   5   8   7        3.52        3.01      0.45 o
   6   8   7       11.03       10.67      0.91 o
   7   8   7        1.26        1.42      0.57 o
   8   8   7        3.21        1.30      0.79 o
  -5   9   7        4.22        5.20      0.69 o
  -4   9   7        0.51        0.45      0.40 o
  -3   9   7        1.37        0.62      0.38 o
  -2   9   7       24.99       23.30      0.97 o
  -1   9   7      135.00      111.61      2.05 o
   0   9   7       44.13       35.27      1.11 o
   1   9   7        0.08        0.31      0.31 o
   2   9   7       70.67       64.47      2.02 o
   3   9   7        8.77        7.69      0.80 o
   4   9   7      113.36      108.88      2.92 o
   5   9   7        0.10        0.11      0.42 o
   6   9   7        1.02        1.20      0.76 o
   7   9   7        0.03       -0.39      0.58 o
  -4  10   7        2.35        3.40      0.63 o
  -3  10   7        3.21        3.38      0.53 o
  -2  10   7        2.78        3.12      0.52 o
  -1  10   7        0.44        0.41      0.33 o
   0  10   7       41.43       38.31      1.23 o
   1  10   7       25.30       24.93      1.23 o
   2  10   7        0.06        0.42      0.40 o
   3  10   7        0.31        0.06      0.44 o
   4  10   7        0.15        0.13      0.46 o
   5  10   7        0.52        0.54      0.62 o
   6  10   7        0.00       -0.40      0.62 o
   7  10   7        0.42        1.02      0.81 o
  -3  11   7        3.45        5.84      0.74 o
  -2  11   7        0.52        0.29      0.40 o
  -1  11   7        0.82        0.41      0.42 o
   0  11   7        8.73        9.46      0.88 o
   1  11   7        0.01       -0.35      0.35 o
   2  11   7       17.64       19.27      1.16 o
   3  11   7        0.20       -0.29      0.41 o
   4  11   7       41.10       43.02      1.76 o
   5  11   7        2.88        2.55      0.70 o
   6  11   7        0.49        0.95      0.90 o
  -3  12   7        0.54        0.44      0.52 o
  -2  12   7       61.93       63.98      3.08 o
  -1  12   7        3.49        2.50      0.86 o
   0  12   7        8.65       10.48      1.39 o
   1  12   7        0.80        0.67      0.51 o
   2  12   7        7.08        8.56      0.91 o
   3  12   7        4.45        6.62      1.07 o
   4  12   7        0.16        0.26      0.51 o
   5  12   7        0.62       -0.06      0.77 o
   6  12   7        0.01       -0.23      0.81 o
  -2  13   7        0.30        0.23      0.69 o
  -1  13   7        2.56        3.79      1.00 o
   1  13   7        2.97        3.03      0.81 o
   2  13   7        1.05        0.55      0.60 o
   3  13   7        5.67        7.45      0.96 o
   4  13   7        0.01       -0.30      0.65 o
   5  13   7        0.07        0.28      0.58 o
   0  14   7        7.22        7.43      1.30 o
   1  14   7        1.21        0.93      0.83 o
   2  14   7        0.01        1.01      0.60 o
   3  14   7       31.07       40.17      1.92 o
  -2  -9   8        0.36        1.39      1.02 o
  -1  -9   8        7.59        6.89      0.97 o
   0  -9   8        0.49        0.51      0.88 o
   1  -9   8        0.02        0.04      0.76 o
   2  -9   8        3.55        3.06      1.00 o
   3  -9   8        0.16        0.69      0.85 o
  -3  -8   8        0.00       -0.10      0.63 o
  -2  -8   8        0.00        1.56      2.40 o
  -1  -8   8        0.11        0.33      0.59 o
   0  -8   8        0.18       -0.22      0.51 o
   1  -8   8        1.03        0.95      0.81 o
   2  -8   8        3.52        2.99      0.95 o
   3  -8   8        2.77        2.89      0.68 o
   4  -8   8       14.10       13.27      1.17 o
  -4  -7   8        3.48        4.36      1.00 o
  -3  -7   8        0.54        0.67      0.63 o
  -2  -7   8        3.18        3.65      0.80 o
  -1  -7   8       25.18       24.63      1.38 o
   0  -7   8        7.66        6.95      0.84 o
   1  -7   8        2.78        2.06      1.20 o
   2  -7   8        0.73        1.20      0.56 o
   3  -7   8        0.16       -0.10      0.48 o
   4  -7   8       23.76       24.49      1.89 o
   5  -7   8        1.88        1.05      0.54 o
  -4  -6   8       15.60       11.90      1.18 o
  -3  -6   8        1.73        1.27      0.63 o
  -2  -6   8        0.04        0.36      0.54 o
  -1  -6   8       11.18       12.95      1.08 o
   0  -6   8        6.79        5.89      0.76 o
   1  -6   8        0.07       -0.04      0.38 o
   2  -6   8        2.62        2.29      0.58 o
   3  -6   8        1.63        1.90      1.01 o
   4  -6   8        3.02        2.39      0.45 o
   5  -6   8       12.23       11.47      0.72 o
   6  -6   8        0.77        0.90      0.47 o
  -5  -5   8        1.39       -0.21      0.83 o
  -4  -5   8        1.46        0.92      0.65 o
  -3  -5   8        0.95        1.71      0.65 o
  -2  -5   8        0.54        0.33      0.70 o
  -1  -5   8        1.51        1.91      0.57 o
   0  -5   8       23.72       23.30      1.49 o
   1  -5   8       21.21       21.29      0.93 o
   2  -5   8       39.08       41.27      1.86 o
   3  -5   8       10.89       12.29      2.71 o
   4  -5   8        3.62        3.13      0.59 o
   5  -5   8        0.30        0.04      0.37 o
   6  -5   8        3.03        2.91      0.51 o
  -5  -4   8        4.22        4.52      1.20 o
  -4  -4   8        8.34        7.70      0.93 o
  -3  -4   8        6.56        8.16      0.69 o
  -2  -4   8      135.24      138.88      3.32 o
  -1  -4   8        0.00       -0.28      0.28 o
   0  -4   8        2.33        2.65      0.32 o
   1  -4   8        6.10        6.98      0.40 o
   2  -4   8        0.39       -0.17      0.28 o
   3  -4   8        1.07        0.01      0.32 o
   4  -4   8        7.88        5.49      0.51 o
   5  -4   8        0.05        0.04      0.31 o
   6  -4   8        3.67        3.72      0.43 o
   7  -4   8        0.15       -0.18      0.32 o
  -5  -3   8        0.55        0.65      0.81 o
  -4  -3   8        1.37        0.83      0.43 o
  -3  -3   8        1.33        0.51      0.40 o
  -2  -3   8       11.39       12.66      1.03 o
  -1  -3   8        2.05        3.23      0.40 o
   0  -3   8        4.48        4.38      0.34 o
   1  -3   8        0.29       -0.11      0.32 o
   2  -3   8        2.19        1.73      0.31 o
   3  -3   8       29.27       29.72      0.77 o
   4  -3   8        0.21       -0.39      0.55 o
   5  -3   8        5.47        6.21      0.50 o
   6  -3   8        0.72        1.11      0.34 o
   7  -3   8       19.00       19.42      1.07 o
  -6  -2   8        1.10        1.78      0.92 o
  -5  -2   8        1.84        2.94      0.95 o
  -4  -2   8        1.85        2.17      0.59 o
  -3  -2   8       11.24       11.99      2.28 o
  -2  -2   8        4.22        4.68      0.64 o
  -1  -2   8       15.12       10.62      0.84 o
   0  -2   8        2.10        1.55      0.29 o
   1  -2   8        0.84        1.17      0.25 o
   2  -2   8       13.63       12.29      0.68 o
   3  -2   8      245.92      249.76      3.00 o
   4  -2   8      546.05      550.53      7.20 o
   5  -2   8       39.72       40.12      1.08 o
   6  -2   8       52.93       51.89      2.20 o
   7  -2   8        3.97        5.24      0.45 o
   8  -2   8       28.86       29.17      1.10 o
  -6  -1   8        2.95        3.56      1.06 o
  -5  -1   8        0.37       -0.26      0.63 o
  -4  -1   8        0.63        0.63      0.38 o
  -3  -1   8        0.64        0.45      0.43 o
  -2  -1   8        1.56        1.37      0.37 o
  -1  -1   8       71.83       73.11      2.37 o
   0  -1   8      147.88      159.17      3.79 o
   1  -1   8       10.49       10.41      0.42 o
   2  -1   8        5.74        4.81      0.33 o
   3  -1   8      129.12      123.50      1.65 o
   4  -1   8      426.99      433.13      5.70 o
   5  -1   8       22.01       21.37      0.78 o
   6  -1   8        2.91        2.33      0.36 o
   7  -1   8        0.83        0.28      0.29 o
   8  -1   8        0.01        0.50      0.40 o
  -6   0   8        0.00        0.02      0.72 o
  -5   0   8        1.25        1.35      0.54 o
  -4   0   8       10.54       11.25      0.74 o
  -3   0   8        4.27        4.13      0.42 o
  -2   0   8       20.98       19.73      0.68 o
  -1   0   8       38.04       42.39      1.68 o
   0   0   8       92.72       94.24      1.29 o
   1   0   8       19.71       18.39      0.51 o
   2   0   8       19.67       18.11      0.58 o
   3   0   8        8.35        6.79      0.34 o
   4   0   8      114.11      109.12      1.50 o
   5   0   8       19.74       19.56      0.74 o
   6   0   8        8.86        9.74      0.57 o
   7   0   8        4.98        5.08      0.45 o
   8   0   8       23.57       23.42      0.81 o
  -6   1   8        0.09       -0.09      0.53 o
  -5   1   8        1.32        0.96      0.52 o
  -4   1   8        3.67        2.74      0.39 o
  -3   1   8       47.69       45.72      1.26 o
  -2   1   8        0.05        0.07      0.22 o
  -1   1   8       38.37       36.21      0.66 o
   0   1   8       24.36       24.89      1.09 o
   1   1   8       53.65       49.58      0.92 o
   2   1   8       72.93       83.16      1.47 o
   3   1   8        0.55        0.12      0.19 o
   4   1   8      204.43      214.86      2.59 o
   5   1   8       32.09       30.34      0.77 o
   6   1   8        3.09        3.70      0.51 o
   7   1   8        5.77        5.81      0.48 o
   8   1   8        6.78        6.84      0.53 o
  -6   2   8        8.01        5.52      0.81 o
  -5   2   8        0.10       -0.11      0.47 o
  -4   2   8       41.06       40.72      1.26 o
  -3   2   8       15.52       14.95      0.66 o
  -2   2   8       15.19       13.64      0.45 o
  -1   2   8       25.86       24.76      0.52 o
   0   2   8       76.50       84.21      1.19 o
   1   2   8        0.77        0.15      0.14 o
   2   2   8        5.23        5.29      0.41 o
   3   2   8        0.48        0.29      0.14 o
   4   2   8       28.44       27.82      0.56 o
   5   2   8        1.69        1.52      0.24 o
   6   2   8        0.38        0.43      0.27 o
   7   2   8        0.60        0.56      0.31 o
   8   2   8       21.85       22.68      0.86 o
  -6   3   8       37.56       41.04      1.69 o
  -5   3   8       42.31       41.94      4.01 o
  -4   3   8        1.84        1.48      0.42 o
  -3   3   8        1.77        2.03      0.26 o
  -2   3   8        1.40        0.89      0.26 o
  -1   3   8        2.79        2.12      0.22 o
   0   3   8        2.76        3.69      0.31 o
   1   3   8        0.00       -0.05      0.18 o
   2   3   8       29.24       29.14      0.67 o
   3   3   8       17.13       19.97      0.48 o
   4   3   8       29.97       31.86      0.64 o
   5   3   8       74.50       69.51      1.17 o
   6   3   8        0.01        0.18      0.25 o
   7   3   8        0.05       -0.29      0.29 o
   8   3   8       16.32       20.46      0.86 o
  -6   4   8        0.95        0.27      0.77 o
  -5   4   8        5.48        5.27      0.71 o
  -4   4   8        4.14        5.04      0.51 o
  -3   4   8        2.28        1.69      0.27 o
  -2   4   8        0.85        0.44      0.22 o
  -1   4   8       14.28       11.39      0.49 o
   0   4   8       49.40       51.43      0.97 o
   1   4   8      105.07      103.25      1.55 o
   2   4   8      158.63      180.56      2.39 o
   3   4   8        3.73        4.15      0.31 o
   4   4   8       14.71       10.84      0.60 o
   5   4   8       40.50       31.46      0.74 o
   6   4   8        6.44        5.93      0.43 o
   7   4   8        6.17        6.39      0.48 o
   8   4   8        0.44        0.95      0.37 o
  -6   5   8        2.80        2.49      0.65 o
  -5   5   8        0.20       -0.31      0.47 o
  -4   5   8       15.10       17.81      0.85 o
  -3   5   8       10.64        9.38      0.49 o
  -2   5   8       58.26       62.64      1.07 o
  -1   5   8      190.75      191.35      4.27 o
   0   5   8       23.65       26.06      0.77 o
   1   5   8       65.13       69.18      1.19 o
   2   5   8        2.43        2.05      0.30 o
   3   5   8        7.25        6.22      0.44 o
   4   5   8        1.79        1.49      0.28 o
   5   5   8        5.96        5.45      0.42 o
   6   5   8        2.24        1.42      0.32 o
   7   5   8       24.17       24.89      1.13 o
   8   5   8        0.04        0.06      0.43 o
  -5   6   8       15.38       16.96      1.11 o
  -4   6   8        3.66        3.14      0.49 o
  -3   6   8        1.12        0.90      0.33 o
  -2   6   8       34.14       37.57      0.89 o
  -1   6   8       94.24       96.04      1.58 o
   0   6   8        3.19        2.47      0.29 o
   1   6   8       83.75       78.07      1.21 o
   2   6   8      277.91      278.42      3.64 o
   3   6   8        8.35        7.08      0.59 o
   4   6   8        8.78        7.37      0.65 o
   5   6   8      117.07      103.00      2.02 o
   6   6   8       53.99       48.52      1.37 o
   7   6   8        0.73        0.35      0.47 o
   8   6   8        0.19        0.04      0.89 o
  -5   7   8       10.06       12.81      0.84 o
  -4   7   8        4.26        5.74      0.63 o
  -3   7   8       10.65        9.90      0.69 o
  -2   7   8       89.07       86.44      1.69 o
  -1   7   8        6.83        6.39      0.46 o
   0   7   8       23.16       25.25      0.71 o
   1   7   8      304.22      291.12      4.84 o
   2   7   8      756.35      742.61     15.07 o
   3   7   8       65.38       58.88      1.48 o
   4   7   8        9.95       11.18      0.69 o
   5   7   8        4.04        2.89      0.44 o
   6   7   8        0.45        0.20      0.36 o
   7   7   8        5.66        4.06      0.68 o
   8   7   8        1.92        1.20      0.57 o
  -5   8   8        1.30        0.39      0.42 o
  -4   8   8       22.38       28.12      0.97 o
  -3   8   8        3.44        2.86      0.42 o
  -2   8   8       44.92       42.95      1.01 o
  -1   8   8       51.23       45.16      1.02 o
   0   8   8        3.29        4.16      0.54 o
   1   8   8        0.46        0.44      0.32 o
   2   8   8        5.48        4.46      0.62 o
   3   8   8       26.67       24.65      1.20 o
   4   8   8      126.57      124.43      2.54 o
   5   8   8       20.34       20.78      0.91 o
   6   8   8        1.61        1.32      0.53 o
   7   8   8        4.53        5.33      1.02 o
   8   8   8        0.04        0.25      0.70 o
  -4   9   8        1.75        1.07      0.45 o
  -3   9   8        0.78        0.45      0.44 o
  -2   9   8        8.66        9.08      0.71 o
  -1   9   8       42.20       38.57      1.10 o
   0   9   8       41.30       38.18      1.31 o
   1   9   8       93.86       79.69      2.32 o
   2   9   8        5.84        6.20      0.72 o
   3   9   8       14.72       11.42      0.96 o
   4   9   8        9.45       11.03      0.96 o
   5   9   8       34.61       35.81      1.55 o
   6   9   8        0.02       -0.49      0.60 o
   7   9   8        3.85        3.91      1.02 o
  -4  10   8        8.88       10.71      0.96 o
  -3  10   8        0.05       -0.32      0.39 o
  -2  10   8        8.16        7.54      0.69 o
  -1  10   8        1.78        1.88      0.40 o
   0  10   8        1.88        1.89      0.52 o
   1  10   8        0.04        0.20      0.40 o
   2  10   8        7.47        7.96      0.83 o
   3  10   8        7.74        7.66      0.83 o
   4  10   8       14.70       14.00      1.08 o
   5  10   8        0.03       -0.01      0.45 o
   6  10   8        0.46        0.05      0.69 o
   7  10   8        0.69        1.81      0.92 o
  -3  11   8       36.84       44.87      1.79 o
  -2  11   8        0.01        1.04      0.74 o
  -1  11   8        0.00       -0.58      0.70 o
   0  11   8        1.87        0.92      0.62 o
   1  11   8        0.40        0.46      0.47 o
   2  11   8        0.51        0.67      0.49 o
   3  11   8        3.84        5.14      0.85 o
   4  11   8        0.04        0.00      0.46 o
   5  11   8        0.83        1.04      0.55 o
   6  11   8        7.95       11.51      1.60 o
  -2  12   8        0.13       -0.05      0.69 o
  -1  12   8        0.91        1.74      0.85 o
   0  12   8        7.82        4.77      1.04 o
   1  12   8        0.83        1.43      0.56 o
   2  12   8       15.92       19.22      1.34 o
   3  12   8        5.52        6.22      1.67 o
   4  12   8        7.54        9.86      1.03 o
   5  12   8        2.25        2.97      0.74 o
   6  12   8       25.28       30.28      2.41 o
  -1  13   8        3.61        3.22      1.00 o
   0  13   8        1.04        2.36      0.92 o
   1  13   8        0.90        0.77      0.56 o
   2  13   8       26.65       35.03      1.72 o
   3  13   8        0.33        0.96      1.09 o
   4  13   8        0.29        0.62      0.60 o
   1  14   8        0.00        0.51      0.77 o
   2  14   8        0.78        1.73      0.67 o
  -1  -8   9        0.41        0.30      0.64 o
   0  -8   9        0.35       -0.51      0.70 o
   1  -8   9        0.04       -0.62      0.69 o
   2  -8   9        1.58        0.39      0.81 o
   3  -8   9        0.29        0.35      0.77 o
  -3  -7   9        0.02       -0.60      0.93 o
  -2  -7   9        0.25        0.18      0.63 o
  -1  -7   9        0.16        0.37      0.60 o
   0  -7   9        2.53        2.97      0.72 o
   1  -7   9        0.57        0.07      0.70 o
   2  -7   9        0.01        0.30      0.69 o
   3  -7   9        0.01        0.00      0.53 o
   4  -7   9        0.16        0.53      0.57 o
  -3  -6   9        2.58        3.07      0.80 o
  -2  -6   9        1.28       -0.15      0.62 o
  -1  -6   9        5.63        7.04      0.91 o
   0  -6   9        0.01       -0.16      0.49 o
   1  -6   9       25.96       25.10      1.34 o
   2  -6   9        1.11        0.77      0.58 o
   3  -6   9        0.05        0.28      0.52 o
   4  -6   9        1.11        1.62      0.58 o
   5  -6   9        0.11       -0.21      0.52 o
  -4  -5   9        6.98        4.90      1.06 o
  -3  -5   9       27.88       25.13      1.48 o
  -2  -5   9        5.70        4.35      0.79 o
  -1  -5   9        0.00       -0.24      0.47 o
   0  -5   9        0.44        0.44      0.50 o
   1  -5   9        5.34        5.55      0.74 o
   2  -5   9        6.74        5.58      1.22 o
   3  -5   9        2.27        1.07      0.72 o
   4  -5   9        0.67        0.14      0.56 o
   5  -5   9        0.49        0.74      0.69 o
   6  -5   9        0.13        0.75      0.48 o
  -4  -4   9        2.18        1.66      0.70 o
  -3  -4   9        1.06        1.34      0.61 o
  -2  -4   9       26.29       26.35      1.41 o
  -1  -4   9       12.33       13.24      1.16 o
   0  -4   9       10.19        9.84      0.92 o
   1  -4   9        0.21       -0.30      0.34 o
   2  -4   9       15.78       14.70      1.03 o
   3  -4   9       18.89       19.17      1.58 o
   4  -4   9        0.10        0.01      0.45 o
   5  -4   9        1.38        2.15      0.43 o
   6  -4   9        6.55        7.89      0.62 o
  -5  -3   9        2.10        1.43      0.90 o
  -4  -3   9        0.05        0.49      0.53 o
  -3  -3   9        5.18        5.22      0.78 o
  -2  -3   9       26.06       22.55      1.55 o
  -1  -3   9        3.69        3.70      0.65 o
   0  -3   9        2.61        2.34      0.54 o
   1  -3   9        3.03        2.07      0.51 o
   2  -3   9       13.56       12.69      0.92 o
   3  -3   9      150.38      154.41      2.32 o
   4  -3   9       15.65       15.96      0.81 o
   5  -3   9        1.18        1.06      0.38 o
   6  -3   9        4.05        3.61      0.47 o
   7  -3   9       11.22       11.08      0.67 o
  -5  -2   9        0.99        0.72      0.79 o
  -4  -2   9        0.53        1.14      0.57 o
  -3  -2   9        2.03        1.28      0.55 o
  -2  -2   9        3.66        3.50      0.65 o
  -1  -2   9       22.34       23.54      1.46 o
   0  -2   9        0.65        0.83      0.45 o
   1  -2   9        2.78        2.03      0.35 o
   2  -2   9        9.34        9.05      0.47 o
   3  -2   9       15.35       13.85      0.59 o
   4  -2   9      193.61      194.56      4.94 o
   5  -2   9        4.50        4.81      0.49 o
   6  -2   9        3.34        3.88      0.45 o
   7  -2   9       33.86       34.76      1.05 o
  -5  -1   9        4.02        5.12      1.18 o
  -4  -1   9        0.35       -0.15      0.48 o
  -3  -1   9        0.00       -0.38      0.38 o
  -2  -1   9        1.96        1.13      0.50 o
  -1  -1   9        2.36        2.26      0.53 o
   0  -1   9      142.53      137.24      3.35 o
   1  -1   9       39.53       45.27      0.92 o
   2  -1   9        1.44        1.32      0.26 o
   3  -1   9      270.35      270.53      4.23 o
   4  -1   9       24.30       26.80      0.81 o
   5  -1   9       44.89       44.57      1.57 o
   6  -1   9        7.20        7.25      0.55 o
   7  -1   9       24.22       24.19      0.88 o
   8  -1   9        1.05        1.50      0.37 o
  -5   0   9        1.55        2.96      0.92 o
  -4   0   9       18.97       14.14      1.55 o
  -3   0   9        1.39       -0.17      0.60 o
  -2   0   9        0.10       -0.01      0.41 o
  -1   0   9        0.21        0.35      0.56 o
   0   0   9        0.88        0.62      0.40 o
   1   0   9      134.96      140.64      2.02 o
   2   0   9       16.37       15.32      0.61 o
   3   0   9      154.23      154.43      2.19 o
   4   0   9        0.73        0.95      0.29 o
   5   0   9        0.02       -0.30      0.30 o
   6   0   9        0.01       -0.20      0.30 o
   7   0   9        0.37        0.55      0.52 o
   8   0   9        0.53        0.38      0.34 o
  -5   1   9        1.04        1.18      0.79 o
  -4   1   9        0.41        0.12      0.85 o
  -3   1   9       31.89       27.75      0.90 o
  -2   1   9        0.49        0.51      0.28 o
  -1   1   9        1.75        2.50      0.32 o
   0   1   9       13.13       14.56      1.63 o
   1   1   9        1.14        1.18      0.25 o
   2   1   9        1.47        1.49      0.30 o
   3   1   9       33.54       32.19      0.85 o
   4   1   9        1.78        1.08      0.28 o
   5   1   9       52.34       55.17      1.35 o
   6   1   9       14.32       16.07      0.74 o
   7   1   9        0.01       -0.30      0.30 o
   8   1   9        3.72        4.19      0.58 o
  -5   2   9        1.55        1.50      0.83 o
  -4   2   9       12.61       11.00      0.84 o
  -3   2   9        7.56        7.62      0.54 o
  -2   2   9        0.58        0.22      0.20 o
  -1   2   9       56.66       61.92      1.09 o
   0   2   9        0.02       -0.17      0.17 o
   1   2   9        4.30        5.01      0.26 o
   2   2   9        0.04        0.29      0.24 o
   3   2   9       31.25       30.51      1.07 o
   4   2   9        3.74        3.83      0.33 o
   5   2   9        8.95        8.92      0.50 o
   6   2   9       16.73       17.61      0.78 o
   7   2   9        0.18        0.46      0.34 o
   8   2   9        2.85        3.47      0.56 o
  -5   3   9       13.62       14.53      1.47 o
  -4   3   9        4.33        4.61      0.70 o
  -3   3   9        7.10        5.81      0.48 o
  -2   3   9        6.92        6.16      0.43 o
  -1   3   9       22.63       23.90      0.65 o
   0   3   9       18.87       16.96      0.51 o
   1   3   9        6.14        6.57      0.48 o
   2   3   9       25.99       23.56      0.65 o
   3   3   9        6.39        9.20      0.38 o
   4   3   9        4.29        4.22      0.28 o
   5   3   9       11.03       12.54      0.50 o
   6   3   9        1.65        1.80      0.41 o
   7   3   9        0.29       -0.06      0.41 o
   8   3   9        3.00        4.27      0.51 o
  -5   4   9        1.66        1.19      0.57 o
  -4   4   9        3.79        3.56      0.65 o
  -3   4   9        2.74        2.87      0.34 o
  -2   4   9       14.69       13.52      0.56 o
  -1   4   9       15.89       16.91      1.07 o
   0   4   9        4.26        2.30      0.42 o
   1   4   9       12.42       11.73      1.16 o
   2   4   9       40.27       42.77      0.93 o
   3   4   9       12.20       12.30      0.52 o
   4   4   9       60.33       44.47      0.90 o
   5   4   9       73.53       68.66      1.22 o
   6   4   9        7.67        6.98      0.56 o
   7   4   9       17.42       18.04      1.03 o
   8   4   9       11.29       15.66      1.05 o
  -5   5   9        0.10       -0.14      0.50 o
  -4   5   9        0.22        0.40      0.50 o
  -3   5   9        4.02        2.97      0.38 o
  -2   5   9       29.01       29.13      0.86 o
  -1   5   9      153.68      153.80      2.54 o
   0   5   9      382.58      394.42      6.33 o
   1   5   9      748.49      742.19     14.04 o
   2   5   9        1.03        1.38      0.33 o
   3   5   9       50.00       49.45      1.01 o
   4   5   9       58.95       49.34      1.38 o
   5   5   9      100.72       90.37      1.67 o
   6   5   9        0.50        0.60      0.33 o
   7   5   9        3.57        2.94      0.61 o
   8   5   9        4.99        5.42      0.73 o
  -5   6   9        3.90        7.10      0.84 o
  -4   6   9       50.67       56.87      1.94 o
  -3   6   9       40.27       43.19      1.34 o
  -2   6   9        0.73        0.25      0.30 o
  -1   6   9       15.33       17.09      0.71 o
   0   6   9       24.33       24.38      0.94 o
   1   6   9      126.35      136.64      2.33 o
   2   6   9       25.22       24.14      0.85 o
   3   6   9        2.08        1.54      0.38 o
   4   6   9       16.21       14.69      1.18 o
   5   6   9        0.06       -0.09      0.27 o
   6   6   9        0.03       -0.05      0.34 o
   7   6   9       11.19       11.36      1.49 o
   8   6   9        0.56        1.59      0.60 o
  -5   7   9        1.61        1.73      0.61 o
  -4   7   9        0.16        0.15      0.41 o
  -3   7   9        0.07        0.27      0.38 o
  -2   7   9        5.66        5.08      0.48 o
  -1   7   9       63.22       61.30      1.48 o
   0   7   9       22.55       21.74      0.79 o
   1   7   9      118.05      117.97      4.39 o
   2   7   9      135.05      135.61      3.35 o
   3   7   9       40.75       37.05      1.84 o
   4   7   9       28.62       27.66      1.05 o
   5   7   9        1.20        1.71      0.42 o
   6   7   9        4.60        4.90      0.56 o
   7   7   9        0.30        1.26      0.56 o
   8   7   9       24.06       23.62      1.33 o
  -4   8   9        4.39        5.35      0.55 o
  -3   8   9        4.19        4.23      0.56 o
  -2   8   9       32.01       25.24      0.90 o
  -1   8   9       27.31       24.32      0.80 o
   0   8   9        2.09        2.98      0.47 o
   1   8   9       16.14       15.84      0.99 o
   2   8   9        3.01        2.90      0.55 o
   3   8   9        0.03       -0.09      0.38 o
   4   8   9       96.35       97.45      2.73 o
   5   8   9       35.72       40.67      2.81 o
   6   8   9        4.35        3.68      0.92 o
   7   8   9        2.40        3.20      0.97 o
  -4   9   9        0.06        0.31      0.43 o
  -3   9   9        0.18       -0.33      0.33 o
  -2   9   9        8.08       10.52      1.07 o
  -1   9   9        6.45        4.91      0.61 o
   0   9   9        0.10        0.22      0.45 o
   1   9   9       30.50       29.01      1.35 o
   2   9   9       11.16        9.05      0.86 o
   3   9   9        0.53        0.59      0.47 o
   4   9   9        6.11        6.21      0.78 o
   5   9   9        0.88        1.13      0.53 o
   6   9   9        0.04        0.42      0.67 o
   7   9   9        0.61        0.11      0.69 o
  -2  10   9       11.76       16.45      1.23 o
  -1  10   9        1.09        1.41      0.62 o
   0  10   9        0.27        1.01      0.48 o
   1  10   9        0.65        0.99      0.49 o
   2  10   9        0.29        0.38      0.44 o
   3  10   9       21.78       22.88      1.28 o
   4  10   9        0.12       -0.18      0.46 o
   5  10   9       20.09       22.42      1.31 o
   6  10   9        3.22        3.52      1.02 o
   7  10   9        2.62        3.38      1.06 o
  -2  11   9        9.39       10.30      1.44 o
  -1  11   9        7.73        6.67      1.14 o
   0  11   9        0.06       -0.46      0.52 o
   1  11   9        3.66        2.31      0.62 o
   2  11   9       10.39       10.60      1.01 o
   3  11   9        0.75        0.28      0.55 o
   4  11   9        1.09        2.36      0.66 o
   5  11   9        0.24       -0.27      0.51 o
   6  11   9        0.00        0.19      0.85 o
  -2  12   9        0.01        0.56      0.77 o
  -1  12   9        0.05        0.33      0.69 o
   0  12   9        3.33        5.77      1.18 o
   1  12   9        1.59        0.99      0.58 o
   2  12   9        9.91       11.71      1.11 o
   3  12   9        0.00       -0.55      0.55 o
   4  12   9        2.03        2.22      0.70 o
   5  12   9        0.04       -0.21      0.57 o
   0  13   9        0.36        0.70      0.81 o
   1  13   9        9.68        9.35      1.46 o
   2  13   9       11.66       14.83      1.86 o
   3  13   9       38.83       51.24      2.12 o
   4  13   9        5.34        7.15      0.98 o
  -1  -7  10        0.62        0.75      0.66 o
   0  -7  10        0.84        0.19      0.81 o
   1  -7  10        0.01        0.79      0.79 o
   2  -7  10        0.13       -0.70      0.70 o
   3  -7  10        0.01       -0.67      0.67 o
  -2  -6  10        0.71        1.23      0.77 o
  -1  -6  10        0.00       -0.46      0.60 o
   0  -6  10        0.00       -0.50      0.50 o
   1  -6  10        0.45        0.46      0.81 o
   2  -6  10        8.70        9.35      1.39 o
   3  -6  10        0.45        0.28      0.72 o
   4  -6  10        1.03        1.81      0.65 o
  -3  -5  10        1.17        1.47      0.73 o
  -2  -5  10       11.31       10.70      1.13 o
  -1  -5  10        6.29        6.83      1.12 o
   0  -5  10        1.79        2.26      0.79 o
   1  -5  10        8.73        7.49      0.91 o
   2  -5  10        4.02        4.40      1.02 o
   3  -5  10        0.56        0.44      0.54 o
   4  -5  10        0.04       -0.58      0.58 o
   5  -5  10        1.45        2.15      0.83 o
  -3  -4  10        2.87        2.75      0.78 o
  -2  -4  10        0.59        0.61      0.85 o
  -1  -4  10        1.47        3.28      1.21 o
   0  -4  10        0.00       -0.23      0.45 o
   1  -4  10        4.03        4.77      0.72 o
   2  -4  10        5.86        6.90      0.82 o
   3  -4  10        5.54        4.84      1.06 o
   4  -4  10        0.46       -0.16      0.63 o
   5  -4  10        3.47        4.12      0.69 o
   6  -4  10        4.96        6.30      0.76 o
  -4  -3  10        0.44        0.37      0.85 o
  -3  -3  10        1.32        1.00      0.61 o
  -2  -3  10       13.43       13.40      1.15 o
  -1  -3  10       38.73       38.03      1.67 o
   0  -3  10        0.05        0.59      0.50 o
   1  -3  10        1.44        1.48      0.92 o
   2  -3  10       54.60       57.09      2.45 o
   3  -3  10      251.34      253.15      5.42 o
   4  -3  10       10.94       13.18      1.00 o
   5  -3  10        0.95        0.40      0.49 o
   6  -3  10       30.25       33.61      2.22 o
  -4  -2  10        2.27        1.34      0.93 o
  -3  -2  10        0.04       -0.46      0.46 o
  -2  -2  10       11.83       11.62      1.06 o
  -1  -2  10       25.11       25.45      1.43 o
   0  -2  10       10.19       10.00      0.91 o
   1  -2  10        6.43        6.14      0.75 o
   2  -2  10       12.64       15.03      0.84 o
   3  -2  10       16.05       16.60      0.86 o
   4  -2  10      106.35      106.55      4.16 o
   5  -2  10        7.03        6.70      0.60 o
   6  -2  10        5.08        5.11      0.54 o
   7  -2  10        0.47        0.43      0.39 o
  -4  -1  10        0.54       -0.56      0.67 o
  -3  -1  10        0.76        1.28      0.59 o
  -2  -1  10        0.15        0.18      0.49 o
  -1  -1  10        0.73       -0.12      0.62 o
   0  -1  10        9.58        8.18      0.85 o
   1  -1  10       21.28       20.07      0.91 o
   2  -1  10        0.07       -0.31      0.31 o
   3  -1  10       37.51       36.29      1.00 o
   4  -1  10        2.45        2.41      0.80 o
   5  -1  10        1.93        2.29      0.43 o
   6  -1  10        2.35        2.95      0.45 o
   7  -1  10        0.00        0.47      0.37 o
  -5   0  10        0.02        0.67      0.83 o
  -4   0  10        0.77        0.40      0.77 o
  -3   0  10       10.77        9.34      1.29 o
  -2   0  10        0.84        0.44      0.51 o
  -1   0  10        2.09        1.57      0.55 o
   0   0  10        0.01        0.55      0.43 o
   1   0  10       21.93       20.51      0.69 o
   2   0  10        2.79        2.09      0.33 o
   3   0  10        5.87        5.99      0.48 o
   4   0  10        3.19        2.47      0.38 o
   5   0  10       40.04       45.28      1.27 o
   6   0  10        2.45        2.25      0.44 o
   7   0  10        0.57        0.16      0.35 o
  -5   1  10        1.27        0.69      0.79 o
  -4   1  10        5.15        4.65      1.11 o
  -3   1  10        1.35        0.53      0.53 o
  -2   1  10       21.04       20.46      1.19 o
  -1   1  10        9.64        8.79      1.33 o
   0   1  10        6.32        5.32      0.68 o
   1   1  10       17.97       20.72      0.89 o
   2   1  10        0.09        0.05      0.33 o
   3   1  10        2.52        2.20      0.36 o
   4   1  10        3.51        3.17      0.39 o
   5   1  10        0.34        0.12      0.33 o
   6   1  10        5.80        6.20      0.57 o
   7   1  10        2.29        3.07      0.55 o
   8   1  10        1.57        0.89      0.49 o
  -5   2  10        0.24       -0.14      0.77 o
  -4   2  10        6.80        5.26      1.13 o
  -3   2  10        9.95        8.52      0.99 o
  -2   2  10        5.59        4.60      0.95 o
  -1   2  10        0.99        0.36      0.32 o
   0   2  10        4.38        4.54      0.59 o
   1   2  10        5.07        4.27      0.50 o
   2   2  10        1.83        1.41      0.39 o
   3   2  10        5.01        4.98      0.51 o
   4   2  10       21.65       21.63      0.76 o
   5   2  10        0.90        0.86      0.37 o
   6   2  10       21.68       22.19      1.12 o
   7   2  10       45.15       51.74      1.74 o
   8   2  10       14.65       17.50      1.28 o
  -5   3  10        2.00        1.90      0.90 o
  -4   3  10        0.29        0.48      0.76 o
  -3   3  10        0.65        0.58      0.40 o
  -2   3  10        0.01       -0.25      0.44 o
  -1   3  10        0.30        0.22      0.27 o
   0   3  10        8.09       11.69      1.16 o
   1   3  10        2.87        1.84      0.29 o
   2   3  10       10.17        9.94      0.66 o
   3   3  10       61.26       56.24      1.08 o
   4   3  10       83.73       77.18      1.53 o
   5   3  10        2.52        2.50      0.54 o
   6   3  10       31.73       32.06      1.36 o
   7   3  10        4.16        5.60      0.70 o
   8   3  10        3.20        3.49      0.64 o
  -5   4  10        0.45        1.02      0.85 o
  -4   4  10        0.97        1.44      0.85 o
  -3   4  10        0.35        0.86      0.55 o
  -2   4  10        0.00       -0.12      0.33 o
  -1   4  10      174.81      187.71      3.01 o
   0   4  10       26.65       28.60      1.14 o
   1   4  10        4.57        4.02      0.65 o
   2   4  10        0.00       -0.28      0.28 o
   3   4  10        0.11        0.08      0.27 o
   4   4  10        3.42        2.55      0.32 o
   5   4  10        6.10        5.51      0.64 o
   6   4  10       13.39       15.66      1.05 o
   7   4  10        0.02       -0.38      0.42 o
   8   4  10        1.66        3.06      0.63 o
  -4   5  10        0.04       -0.60      0.60 o
  -3   5  10        0.01        0.19      0.70 o
  -2   5  10        3.46        3.05      0.40 o
  -1   5  10        1.52        2.20      0.40 o
   0   5  10        8.89        7.98      1.57 o
   1   5  10      107.56      101.95      3.02 o
   2   5  10       37.51       34.82      1.44 o
   3   5  10       71.16       67.91      1.44 o
   4   5  10       51.55       45.05      1.07 o
   5   5  10       22.77       20.04      0.88 o
   6   5  10        0.02        0.50      0.50 o
   7   5  10        7.26        8.10      0.85 o
   8   5  10        4.19        5.89      0.77 o
  -4   6  10        2.14        0.99      0.86 o
  -3   6  10       30.34       34.08      2.18 o
  -2   6  10       44.88       47.16      1.23 o
  -1   6  10       56.19       62.01      1.67 o
   0   6  10       16.89       20.26      1.14 o
   1   6  10      236.80      235.13      5.21 o
   2   6  10       99.68       94.04      2.13 o
   3   6  10        7.97        6.90      0.88 o
   4   6  10       10.25        8.83      0.67 o
   5   6  10        0.88        1.01      0.39 o
   6   6  10        1.57        2.16      0.59 o
   7   6  10        7.33        7.16      0.84 o
   8   6  10        2.14        2.74      0.68 o
  -4   7  10        6.56        8.10      1.30 o
  -3   7  10       22.68       25.97      1.94 o
  -2   7  10       22.58       21.47      1.23 o
  -1   7  10       20.78       19.11      0.97 o
   0   7  10       23.83       26.10      1.31 o
   1   7  10        0.37       -0.25      0.44 o
   2   7  10        0.03        0.25      0.40 o
   3   7  10        0.59        0.70      0.46 o
   4   7  10       25.15       26.77      1.29 o
   5   7  10       45.78       48.48      2.83 o
   6   7  10       19.54       21.18      1.69 o
   7   7  10        0.27        0.88      0.77 o
  -4   8  10        3.13        4.33      1.07 o
  -3   8  10        5.64        5.49      0.99 o
  -2   8  10       10.00        7.66      0.69 o
  -1   8  10       11.61       11.85      0.72 o
   0   8  10       10.60        9.64      0.92 o
   1   8  10       23.00       23.82      1.25 o
   2   8  10       68.06       68.23      2.19 o
   3   8  10        1.64        2.02      0.53 o
   4   8  10       13.32       13.15      1.51 o
   5   8  10        1.66        1.02      0.53 o
   6   8  10        1.13        1.57      0.77 o
   7   8  10        0.83        1.62      0.83 o
  -3   9  10        0.00        0.18      0.43 o
  -2   9  10        0.52        0.20      0.56 o
  -1   9  10        2.16        2.36      0.47 o
   0   9  10        1.51        0.94      0.50 o
   1   9  10        0.35        0.90      0.48 o
   2   9  10        7.82        7.80      0.88 o
   3   9  10        4.23        4.36      0.71 o
   4   9  10       27.86       31.06      2.04 o
   5   9  10       11.06        7.58      0.88 o
   6   9  10        2.22        1.95      0.86 o
   7   9  10        0.02       -0.62      0.62 o
  -2  10  10        2.59        3.67      0.76 o
  -1  10  10        0.49        0.38      1.43 o
   0  10  10        0.65        0.95      0.51 o
   1  10  10        6.05        5.68      0.77 o
   2  10  10       18.97       19.19      2.88 o
   3  10  10        0.69        0.18      0.55 o
   4  10  10        0.33        0.43      0.51 o
   5  10  10        4.60        7.03      0.97 o
   6  10  10        5.81        6.94      1.32 o
  -2  11  10        0.58       -0.46      0.70 o
  -1  11  10        2.36        1.55      0.85 o
   0  11  10        0.90        0.97      0.79 o
   1  11  10       34.62       37.73      1.69 o
   2  11  10       12.00       15.51      1.23 o
   3  11  10       14.97       17.09      1.33 o
   4  11  10        8.18       10.15      1.36 o
   5  11  10       22.90       27.94      1.56 o
   6  11  10       14.77       16.21      1.94 o
  -1  12  10        1.83        2.17      0.90 o
   0  12  10        3.39        3.64      1.02 o
   1  12  10       11.07       16.35      2.93 o
   2  12  10       22.44       28.64      1.61 o
   3  12  10        3.30        3.83      0.81 o
   4  12  10        1.46        1.69      0.68 o
   5  12  10        0.03       -0.02      0.72 o
   1  13  10        1.73        3.13      1.13 o
   2  13  10        0.53        0.44      0.65 o
   3  13  10        0.07       -0.56      0.56 o
   0  -6  11        0.01       -0.53      0.76 o
   1  -6  11        0.08        0.25      0.81 o
   2  -6  11        0.01       -0.19      0.76 o
   3  -6  11        0.62        0.05      0.76 o
  -2  -5  11        0.00        1.04      1.04 o
  -1  -5  11        3.04        2.72      0.99 o
   0  -5  11        0.16        0.05      0.57 o
   1  -5  11        1.38        1.30      0.86 o
   2  -5  11       42.92       39.01      2.55 o
   3  -5  11        0.27        0.49      0.81 o
   4  -5  11        2.09        1.62      0.90 o
  -2  -4  11       27.15       30.12      1.67 o
  -1  -4  11       11.88       12.69      1.19 o
   0  -4  11        0.01       -0.32      0.51 o
   1  -4  11        9.61       10.92      1.06 o
   2  -4  11       46.48       51.21      2.82 o
   3  -4  11       19.10       19.84      1.74 o
   4  -4  11        0.03        0.16      0.74 o
   5  -4  11        0.51        1.23      0.77 o
  -3  -3  11        0.31        0.25      0.65 o
  -2  -3  11        0.53        0.23      0.60 o
  -1  -3  11       14.45       15.68      1.27 o
   0  -3  11        1.05        1.50      0.62 o
   1  -3  11        0.43        1.12      0.57 o
   2  -3  11        1.69        1.91      0.70 o
   3  -3  11        0.81        1.64      0.81 o
   4  -3  11       39.11       38.16      1.64 o
   5  -3  11        4.65        3.52      0.70 o
   6  -3  11        9.19       10.49      0.95 o
  -3  -2  11        0.01       -0.45      0.53 o
  -2  -2  11        3.89        4.97      0.90 o
  -1  -2  11        2.34        2.49      0.69 o
   0  -2  11       20.61       21.58      1.68 o
   1  -2  11        0.76        1.00      0.53 o
   2  -2  11       26.58       30.25      3.20 o
   3  -2  11        8.03        6.99      0.84 o
   4  -2  11        7.40        5.34      0.79 o
   5  -2  11       17.92       15.72      1.11 o
   6  -2  11        5.97        6.17      0.78 o
  -4  -1  11        1.48        0.37      0.79 o
  -3  -1  11        0.14        0.34      0.60 o
  -2  -1  11        0.88        1.15      0.59 o
  -1  -1  11        0.04        0.36      0.50 o
   0  -1  11       13.55       11.51      1.04 o
   1  -1  11        7.06        6.41      0.99 o
   2  -1  11       24.72       23.92      1.26 o
   3  -1  11       12.36       10.41      0.75 o
   4  -1  11       52.71       49.88      1.80 o
   5  -1  11       26.17       22.71      1.24 o
   6  -1  11        0.67        0.33      0.87 o
   7  -1  11        0.53       -0.55      0.74 o
  -4   0  11        2.21        1.67      0.93 o
  -3   0  11        4.53        4.22      0.78 o
  -2   0  11        0.08        0.03      0.54 o
  -1   0  11        0.94        0.27      0.48 o
   0   0  11        4.68        4.25      0.71 o
   1   0  11       17.74       16.30      1.13 o
   2   0  11        0.07       -0.38      0.38 o
   3   0  11        0.12       -0.36      0.36 o
   4   0  11       27.60       28.53      2.97 o
   5   0  11        0.12        0.35      0.50 o
   6   0  11        9.32       11.57      0.96 o
   7   0  11        0.23        0.15      0.48 o
  -4   1  11        3.75        3.29      1.07 o
  -3   1  11        2.59        1.49      0.63 o
  -2   1  11        9.82        9.34      0.99 o
  -1   1  11        2.04        0.39      0.53 o
   0   1  11        3.33        4.80      1.03 o
   1   1  11        4.28        3.20      0.73 o
   2   1  11       11.87       10.95      2.11 o
   3   1  11        1.51        2.33      0.47 o
   4   1  11       12.13       11.15      1.11 o
   5   1  11        4.66        5.30      0.72 o
   6   1  11       19.23       21.59      1.95 o
   7   1  11        0.79        1.58      0.55 o
  -4   2  11        0.00       -0.67      0.67 o
  -3   2  11        1.02        0.88      0.79 o
  -2   2  11        7.92        8.57      0.96 o
  -1   2  11        0.01       -0.07      0.52 o
   0   2  11        0.58       -0.05      0.45 o
   1   2  11        3.13        4.59      0.70 o
   2   2  11        1.75        1.69      0.50 o
   3   2  11        0.03       -0.30      0.35 o
   4   2  11        6.05        7.78      0.73 o
   5   2  11        0.00        0.06      0.43 o
   6   2  11        0.35        0.12      0.63 o
   7   2  11        0.76        1.88      0.59 o
  -4   3  11        2.88        2.38      1.02 o
  -3   3  11        0.30        0.37      0.77 o
  -2   3  11        0.65       -0.02      0.55 o
  -1   3  11        2.01        1.64      0.61 o
   0   3  11        0.05       -0.49      0.49 o
   1   3  11        0.09        0.25      0.43 o
   2   3  11        4.25        5.87      0.77 o
   3   3  11       12.07        9.43      0.70 o
   4   3  11       70.80       65.14      1.43 o
   5   3  11       11.42       11.97      0.96 o
   6   3  11        0.37        0.40      0.48 o
   7   3  11        0.58        0.85      1.20 o
  -4   4  11        0.00       -0.49      0.74 o
  -3   4  11        0.00       -0.21      0.72 o
  -2   4  11        0.01       -0.17      0.50 o
  -1   4  11       36.98       41.47      3.15 o
   0   4  11      377.41      399.09      8.23 o
   1   4  11       21.97       20.40      1.16 o
   2   4  11       46.92       49.82      3.13 o
   3   4  11       12.04       10.41      0.90 o
   4   4  11       64.71       58.85      1.36 o
   5   4  11        0.14        0.53      0.44 o
   6   4  11        0.38        0.21      0.47 o
   7   4  11        6.12        6.14      1.29 o
  -4   5  11       20.75       23.13      1.99 o
  -3   5  11        1.74        1.37      0.86 o
  -2   5  11        0.00        0.39      0.51 o
  -1   5  11        4.49        4.36      0.55 o
   0   5  11      161.70      166.87      3.22 o
   1   5  11       10.03        9.17      0.90 o
   2   5  11        0.68        0.24      0.45 o
   3   5  11        3.91        3.76      0.61 o
   4   5  11       10.58        9.26      0.88 o
   5   5  11        1.47        0.96      0.55 o
   6   5  11        4.37        3.94      0.69 o
   7   5  11       12.40       13.71      1.70 o
  -3   6  11        0.69        0.77      0.86 o
  -2   6  11        1.17        1.67      0.58 o
  -1   6  11       10.13       10.92      0.75 o
   0   6  11      145.44      144.62      5.09 o
   1   6  11        3.00        2.44      0.78 o
   2   6  11       13.84       12.62      0.83 o
   3   6  11        5.80        6.62      0.62 o
   4   6  11        9.21        9.21      0.89 o
   5   6  11       52.25       49.84      2.64 o
   6   6  11        1.53        0.51      0.70 o
   7   6  11       15.14       16.48      1.73 o
  -3   7  11        0.06        0.83      0.74 o
  -2   7  11       14.18       11.21      1.50 o
  -1   7  11        0.77        0.17      0.45 o
   0   7  11       12.94       12.97      1.08 o
   1   7  11       13.80       17.47      1.19 o
   2   7  11        0.12       -0.32      0.32 o
   3   7  11       10.47       11.60      1.03 o
   4   7  11        0.76        0.29      0.45 o
   5   7  11        0.89        0.74      1.12 o
   6   7  11        9.81        8.77      1.32 o
   7   7  11        0.03        0.25      0.77 o
  -3   8  11        2.07        2.99      1.04 o
  -2   8  11        0.25       -0.42      0.65 o
  -1   8  11        0.02        0.01      0.35 o
   0   8  11        0.77        0.09      0.42 o
   1   8  11        0.00       -0.35      0.35 o
   2   8  11        4.42        4.10      0.69 o
   3   8  11        2.05        2.31      0.61 o
   4   8  11       10.71        9.99      1.22 o
   5   8  11       27.11       26.04      1.58 o
   6   8  11        8.31        5.72      1.16 o
   7   8  11        1.48        2.61      0.95 o
  -2   9  11        2.58        3.95      0.75 o
  -1   9  11        1.90        2.64      0.57 o
   0   9  11        0.22        0.05      0.50 o
   1   9  11       11.95       12.50      1.08 o
   2   9  11        6.62        6.92      0.85 o
   3   9  11        2.81        3.27      0.66 o
   4   9  11       18.93       23.82      1.39 o
   5   9  11       36.41       41.07      2.63 o
   6   9  11        0.01       -0.28      0.70 o
  -2  10  11        0.90        2.11      0.95 o
  -1  10  11        0.17        0.44      0.61 o
   0  10  11        1.54        3.29      1.15 o
   1  10  11        3.23        4.50      0.78 o
   2  10  11        3.21        3.01      0.71 o
   3  10  11       11.79       13.26      1.16 o
   4  10  11        0.61        0.29      0.54 o
   5  10  11        4.34        3.95      1.04 o
   6  10  11        0.32        0.70      0.93 o
  -1  11  11        0.40        0.16      0.74 o
   1  11  11        0.21        0.15      0.55 o
   2  11  11        1.46        1.30      0.63 o
   3  11  11        4.27        4.33      1.65 o
   4  11  11        0.32        0.19      0.53 o
   5  11  11        2.25        1.53      1.02 o
   1  12  11       19.05       29.38      2.27 o
   2  12  11        8.14        8.55      1.04 o
   3  12  11        1.75        1.20      0.65 o
   4  12  11        0.05        0.98      0.63 o
   1  -5  12        0.63        1.48      0.97 o
   2  -5  12        0.62        0.28      0.85 o
  -1  -4  12       14.42       14.49      1.57 o
   0  -4  12        8.92       12.38      1.38 o
   1  -4  12       13.13       14.82      1.88 o
   2  -4  12       22.65       25.86      2.18 o
   3  -4  12       23.70       20.28      2.02 o
   4  -4  12        0.05       -0.21      0.77 o
  -2  -3  12        0.99        0.40      0.97 o
  -1  -3  12       10.17        9.80      1.33 o
   0  -3  12        1.66        2.53      0.75 o
   1  -3  12        4.72        7.19      0.96 o
   3  -3  12        4.28        2.82      1.00 o
   4  -3  12        7.47        8.05      1.30 o
   5  -3  12        8.10        8.14      0.98 o
  -2  -2  12        0.53        0.53      0.63 o
  -1  -2  12        0.33        0.11      0.59 o
   0  -2  12        1.49        0.81      0.58 o
   1  -2  12        1.39        0.22      0.54 o
   2  -2  12        2.79        2.75      0.97 o
   3  -2  12        1.27        1.67      0.88 o
   4  -2  12       15.01       12.57      1.57 o
   5  -2  12        9.98        8.42      0.95 o
  -3  -1  12        0.49       -0.85      0.88 o
  -2  -1  12        0.00       -0.65      0.65 o
  -1  -1  12        0.04       -0.29      0.52 o
   0  -1  12        0.14       -0.01      0.57 o
   1  -1  12        2.62        2.09      0.63 o
   2  -1  12        6.87        4.78      0.76 o
   3  -1  12        3.62        4.07      1.04 o
   4  -1  12        0.93        1.30      0.81 o
   5  -1  12       26.42       27.78      1.98 o
   6  -1  12        1.02        1.46      0.63 o
  -3   0  12        5.00        4.63      1.25 o
  -2   0  12        1.18        0.31      0.64 o
  -1   0  12        0.22       -0.12      0.54 o
   0   0  12        0.31        0.11      0.52 o
   1   0  12        9.82        9.81      0.98 o
   2   0  12        7.58        7.80      1.65 o
   3   0  12        1.61        1.29      0.76 o
   4   0  12        3.27        3.22      0.69 o
   5   0  12        0.66        0.78      0.94 o
   6   0  12        2.32        2.62      0.68 o
  -3   1  12        2.18        1.43      0.95 o
  -2   1  12        6.96        5.39      0.90 o
  -1   1  12        1.15        0.84      0.60 o
   0   1  12        0.01       -0.45      0.45 o
   1   1  12        0.00       -0.14      0.45 o
   2   1  12        0.00       -0.46      0.46 o
   3   1  12        3.95        2.74      0.72 o
   4   1  12        2.06        2.35      0.64 o
   5   1  12        1.05        1.32      0.57 o
   6   1  12        8.92       10.49      0.98 o
  -3   2  12        0.25        0.21      0.81 o
  -2   2  12        3.21        2.99      0.75 o
  -1   2  12       16.80       22.03      1.43 o
   0   2  12        0.24       -0.50      0.50 o
   1   2  12        1.04        2.30      0.62 o
   2   2  12       13.39       13.67      1.11 o
   3   2  12       79.41       78.06      2.44 o
   4   2  12        0.25        0.60      0.69 o
   5   2  12        7.74        6.95      0.83 o
   6   2  12        0.16       -0.01      0.52 o
   7   2  12       12.02       13.70      1.11 o
  -3   3  12        3.75        2.57      1.06 o
  -2   3  12       10.81       12.94      1.17 o
  -1   3  12       75.30       82.64      2.64 o
   0   3  12        0.53       -0.06      0.70 o
   1   3  12        0.07        0.58      0.52 o
   2   3  12        0.06        0.31      0.48 o
   3   3  12       11.21       12.08      1.03 o
   4   3  12        1.60        1.20      0.79 o
   5   3  12        0.03       -0.10      0.54 o
   6   3  12        1.42        1.23      0.59 o
   7   3  12        0.99        0.75      0.57 o
  -3   4  12        0.26       -0.19      0.74 o
  -2   4  12        0.02        0.08      0.55 o
  -1   4  12        0.00        0.40      0.65 o
   0   4  12       46.28       47.09      2.95 o
   1   4  12        9.53        8.03      0.92 o
   2   4  12        0.44        0.03      0.48 o
   3   4  12       83.75       79.57      5.26 o
   4   4  12        2.66        3.28      0.52 o
   5   4  12        2.16        0.65      0.69 o
   6   4  12       22.67       29.49      2.11 o
   7   4  12        1.99        3.70      0.91 o
  -3   5  12        5.09        4.24      1.13 o
  -2   5  12        0.56        0.92      0.86 o
  -1   5  12       62.29       69.89      2.39 o
   0   5  12        3.36        5.43      0.82 o
   1   5  12      132.55      121.51      3.33 o
   2   5  12       27.85       27.96      1.44 o
   3   5  12       12.03        9.81      0.77 o
   4   5  12        0.40        0.92      0.51 o
   5   5  12        1.92        2.83      0.93 o
   6   5  12        6.11        4.88      1.09 o
   7   5  12        0.11       -0.53      0.70 o
  -3   6  12       27.03       25.67      2.08 o
  -2   6  12        0.91       -0.16      0.79 o
  -1   6  12        5.74        5.79      1.26 o
   0   6  12        0.17        0.17      0.68 o
   1   6  12        4.10        4.79      0.77 o
   2   6  12        0.77        0.77      0.52 o
   3   6  12        0.03       -0.29      0.36 o
   4   6  12        1.47        0.39      0.51 o
   5   6  12        2.44        2.27      0.88 o
   6   6  12        7.07        8.64      1.32 o
  -2   7  12        1.30       -0.02      0.76 o
  -1   7  12        3.75        2.46      0.68 o
   0   7  12        1.17        0.55      0.71 o
   1   7  12        0.46        0.25      0.45 o
   2   7  12        9.26       10.87      0.85 o
   3   7  12        0.06        0.01      0.47 o
   4   7  12        3.76        2.34      0.65 o
   5   7  12        2.75        3.24      1.02 o
   6   7  12        2.61        2.83      0.93 o
  -2   8  12        0.03       -0.63      0.63 o
  -1   8  12        1.55        2.27      0.70 o
   0   8  12        0.10        1.05      0.50 o
   1   8  12        0.65       -0.04      0.44 o
   2   8  12        3.14        2.13      0.83 o
   3   8  12       11.97       12.22      1.09 o
   4   8  12        7.14        8.54      0.96 o
   5   8  12       10.04        8.35      1.37 o
   6   8  12       17.62       14.07      1.73 o
  -1   9  12        0.01       -0.15      0.72 o
   0   9  12        1.28        1.82      0.53 o
   1   9  12        0.29       -0.20      0.84 o
   2   9  12       10.15       10.28      1.08 o
   3   9  12        6.85        6.56      1.18 o
   4   9  12        4.51        6.01      0.87 o
   5   9  12       11.48       15.51      1.87 o
  -1  10  12        4.99        4.38      1.16 o
   0  10  12       15.50       15.72      1.65 o
   1  10  12       18.31       22.24      1.39 o
   2  10  12        7.33        7.62      0.96 o
   3  10  12        5.32        7.01      0.94 o
   4  10  12       10.30       14.90      1.27 o
   5  10  12        9.89       13.24      1.78 o
   1  11  12       15.34       18.54      1.41 o
   2  11  12        0.00       -0.45      0.56 o
   3  11  12        0.27        1.03      0.92 o
   4  11  12        2.80        2.55      0.75 o
   1  -3  13        6.09        3.33      1.18 o
   2  -3  13        1.01       -0.35      0.83 o
   0  -2  13        0.26       -0.14      0.85 o
   1  -2  13        1.84        1.15      0.66 o
   2  -2  13        0.01       -0.02      0.76 o
   3  -2  13        0.15        0.12      0.74 o
   4  -2  13        2.50        3.68      1.07 o
  -1  -1  13        0.00       -0.36      0.60 o
   0  -1  13        0.01       -0.54      0.59 o
   1  -1  13        4.41        4.64      0.83 o
   2  -1  13        4.40        3.77      1.07 o
   3  -1  13        0.05        1.00      0.83 o
   4  -1  13        0.02       -0.67      0.67 o
   5  -1  13        9.25        8.71      1.37 o
  -2   0  13        3.20        4.21      1.27 o
  -1   0  13        0.12        0.11      0.59 o
   0   0  13        0.83        0.26      0.75 o
   1   0  13        0.14        0.08      0.53 o
   2   0  13        1.47        1.17      0.61 o
   3   0  13        1.41        1.95      0.86 o
   4   0  13        0.01       -0.25      0.69 o
   5   0  13        0.20        0.60      0.81 o
  -2   1  13        6.93        8.95      1.49 o
  -1   1  13        1.58        1.04      0.72 o
   0   1  13        0.65        0.83      0.62 o
   1   1  13        2.84        4.23      1.22 o
   2   1  13        0.37        0.84      0.57 o
   3   1  13        0.70        0.12      0.76 o
   4   1  13        0.02       -0.49      0.60 o
   5   1  13        0.68       -0.35      0.69 o
  -2   2  13        5.11        6.26      0.97 o
  -1   2  13        3.00        1.92      0.73 o
   0   2  13        0.00       -0.23      0.57 o
   1   2  13        1.67        2.07      0.85 o
   2   2  13        5.33        5.15      0.83 o
   3   2  13       18.22       14.94      1.17 o
   4   2  13        0.00        1.06      0.72 o
   5   2  13        0.02       -0.49      0.63 o
   6   2  13        2.02        2.39      0.95 o
  -2   3  13       16.24       17.18      1.94 o
  -1   3  13       47.16       49.51      2.07 o
   0   3  13       28.99       26.31      1.52 o
   1   3  13        0.09       -0.48      0.48 o
   2   3  13       27.77       29.27      1.49 o
   3   3  13        1.13        0.38      0.53 o
   4   3  13        8.71        4.81      1.11 o
   5   3  13        1.84        1.99      0.88 o
   6   3  13        2.77        2.59      0.97 o
  -2   4  13        2.19        2.61      1.07 o
  -1   4  13        3.66        3.34      0.77 o
   0   4  13       62.90       60.89      2.83 o
   1   4  13        4.37        4.88      0.84 o
   2   4  13        0.03        0.40      0.99 o
   3   4  13        0.80        1.33      0.76 o
   4   4  13        1.52        0.76      0.83 o
   5   4  13        0.42        1.41      0.88 o
   6   4  13        7.41        7.27      1.30 o
  -2   5  13        0.27        0.26      0.85 o
  -1   5  13        8.58        7.27      0.96 o
   0   5  13       12.16       11.86      1.15 o
   1   5  13        2.08        1.55      0.65 o
   2   5  13        7.32        7.80      0.93 o
   3   5  13        2.75        3.26      0.73 o
   4   5  13        0.85        1.64      0.92 o
   5   5  13        3.99        5.95      1.20 o
   6   5  13        5.44        3.71      1.13 o
  -2   6  13        2.71        2.54      1.11 o
  -1   6  13        0.00       -0.56      0.58 o
   0   6  13        5.35        3.91      1.24 o
   1   6  13       16.41       18.88      1.39 o
   2   6  13        0.45       -0.31      0.44 o
   3   6  13        0.22       -0.18      0.44 o
   4   6  13        1.87        1.43      0.62 o
   5   6  13        0.25        1.02      0.85 o
   6   6  13        1.70        1.67      0.95 o
  -1   7  13        0.00       -0.69      0.69 o
   0   7  13        1.95        2.01      0.68 o
   1   7  13        2.03        1.68      0.57 o
   2   7  13        0.80       -0.03      0.62 o
   3   7  13        1.32        1.17      0.62 o
   4   7  13        0.00        0.03      0.53 o
   5   7  13        3.86        3.66      1.09 o
  -1   8  13        1.05        0.93      0.95 o
   0   8  13        3.30        3.60      0.66 o
   1   8  13        1.16        1.61      0.54 o
   2   8  13        4.46        6.20      0.91 o
   3   8  13       47.97       58.01      6.27 o
   4   8  13       15.52       20.31      1.55 o
   5   8  13        7.44        8.80      1.51 o
   0   9  13        3.50        4.54      0.85 o
   1   9  13        0.01       -0.24      0.56 o
   2   9  13        1.95        1.85      0.70 o
   3   9  13        0.02        0.32      0.56 o
   4   9  13        5.08        6.77      1.14 o
   1  10  13        1.01        0.77      0.65 o
   2  10  13        1.89        0.97      0.66 o
   3  10  13        1.21        2.17      1.02 o
   1   0  14        1.05        1.12      0.68 o
   2   0  14        0.08       -0.70      0.70 o
   3   0  14        0.11        0.16      0.79 o
   0   1  14        1.41        1.92      1.15 o
   1   1  14        3.95        5.21      0.89 o
   2   1  14       25.58       26.87      1.59 o
   3   1  14        0.01        0.72      0.85 o
   4   1  14        0.47        0.40      0.77 o
   0   2  14        0.09       -0.60      0.60 o
   1   2  14        0.54       -0.27      0.71 o
   2   2  14        1.07        0.99      0.65 o
   3   2  14        0.85        0.19      0.79 o
   4   2  14        1.77        2.20      0.99 o
   0   3  14       11.09       10.76      1.19 o
   1   3  14        1.14        2.07      0.74 o
   2   3  14        5.12        5.36      1.91 o
   3   3  14        1.14        0.69      0.86 o
   4   3  14        1.04        1.60      0.93 o
   5   3  14       25.63       26.88      2.15 o
   0   4  14        2.01        1.43      0.69 o
   1   4  14       49.20       50.72      2.12 o
   2   4  14        4.10        4.65      0.84 o
   3   4  14        0.40        0.48      0.85 o
   4   4  14        7.48       10.23      1.55 o
   5   4  14        4.04        4.38      1.23 o
   0   5  14        9.98       11.10      1.21 o
   1   5  14        5.61        4.29      0.86 o
   2   5  14        0.00       -0.44      0.53 o
   3   5  14        0.01       -0.45      0.45 o
   4   5  14        1.53        1.92      0.95 o
   5   5  14        0.81       -0.74      0.74 o
   0   6  14        4.62        4.62      1.05 o
   1   6  14        6.25        7.51      1.06 o
   2   6  14       19.00       19.65      1.47 o
   3   6  14        0.00       -0.16      0.45 o
   4   6  14        0.11        0.28      0.83 o
   0   7  14        0.07       -0.76      0.76 o
   1   7  14        0.00       -0.24      0.48 o
   2   7  14       14.03       15.60      1.09 o
   3   7  14        4.21        5.94      0.93 o
   4   7  14        0.87        1.71      1.00 o
   1   8  14        0.80        1.57      0.59 o
   2   8  14        0.01       -0.01      0.50 o
   3   8  14        0.73        0.89      0.66 o
 
